# Supplementary material for: Quantitative study of medicinal plants used by the communities residing in Koh-e-Safaid Range, northern Pakistani-Afghan borders
Source: J Ethnobiol Ethnomed. 2018 Apr 25;14:30. doi: 10.1186/s13002-018-0229-4 (PMC5922303; doi:10.1186/s13002-018-0229-4)
Supplement: Supplementary file 1 — Field data of the research project Quantitative study of medicinal plants used by the communities residing in Koh-e-Safaid Range northern Pakistani-Afghan border. (XLSX 167 kb) [file 13002_2018_229_MOESM1_ESM.xlsx]

## Sheet: Survey table
	Plant species	Family	Local name		Informant No.	Informant 1	Informant 2	Informant 3	Informant 4	Informant 5	Informant 6	Informant 7	Informant 8	Informant 9	Informant 10	Informant 11	Informant 12	Informant 13	Informant 14	Informant 15	Informant 16	Informant 17	Informant 18	Informant 19	Informant 20	Informant 21	Informant 22	Informant 23	Informant 24	Informant 25	Informant 26	Informant 27	Informant 28	Informant 29	Informant 30	Informant 31	Informant 32	Informant 33	Informant 34	Informant 35	Informant 36	Informant 37	Informant 38	Informant 39	Informant 40	Informant 41	Informant 42	Informant 43	Informant 44
					Informant's name	Musdiq hussain	Mir hussain	Salamt shah bazeedi	Baseer ul amin turi	Saddat hussain shah	Syed Masoom ali	Syed bar shah hussain Zaker	Sadaret mohsin shah	Asad ali turi	Faqeer hussain	Tahir ali turi	Namit ali	Faisal hussain	Raqeeb hussain	Pir sharoom hussain	Sabir Hussain	Mujtahid Hussain	Zawer hussain	Noor hussain Zada	Sajjad ali shah	Rafi hussain	Farman shah mangal	Akber ali turi	Mahmood ali shah	Mujtaba Hussain	Naseem ali turi	Miran hussain shah	Liaqat ali turi	Ghulam hussain bangash	Sajjad Hussain shah	Zakir hussain	Fardoos kazmi	Daldar baqi	Raees ahmad khan	Syed ali Rahim	Mushahid hussain	Aqrar kazmi	Dinyal ali pewari	Tajamul hussain malik	Sardar bahar ali mer	Shah Hussain karmani	Maseem khasret	Jaffer hussain	Malik nazar hasan
					Gender	M	M	M	M	M	M	M	M	M	M	M	M	M	M	M	M	M	M	M	M	M	M	M	M	M	M	M	M	M	M	M	M	M	M	M	M	M	M	M	M	M	M	M	M
					Elders above 60			Elders above 60	Elders above 60	Elders above 60	Elders above 60	Elders above 60	Elders above 60	Elders above 60	Elders above 60	Elders above 60	Elders above 60	Elders above 60	Elders above 60	Elders above 60	Elders above 60	Elders above 60	Elders above 60	Elders above 60	Elders above 60	Elders above 60	Elders above 60	Elders above 60	Elders above 60	Elders above 60	Elders above 60	Elders above 60	Elders above 60	Elders above 60	Elders above 60	Elders above 60	Elders above 60					Elders above 60					Elders above 60	Elders above 60
					Age	56	48	78	72	67	64	81	67	77	73	70	83	91	68	66	64	72	72	80	71	74	63	65	65	66	73	62	61	65	69	61	62	46	53	50	48	62	43	43	42	56	67	67	43
					Occupation	Healer	Healer	Healer	Healer	Healer	Healer	Healer	Healer	Elder Non professional	Elder Non professional	Elder Non professional	Elder Non professional	Elder Non professional	Elder Non professional	Elder Non professional	Elder Non professional	Elder Non professional	Elder Non professional	Elder Non professional	Elder Non professional	Elder Non professional	Elder Non professional	Elder Non professional	Elder Non professional	Elder Non professional	Elder Non professional	Elder Non professional	Elder Non professional	Elder Non professional	Elder Non professional	Elder Non professional	Elder Non professional	Gardeners	Gardeners	Gardeners	Gardeners	Gardeners	Gardeners	Shepherd	Gardeners	Gardeners	Gardeners	Gardeners	Gardeners
					Education Level	Matric	Intermediate	Graduation	Matric	Matric	Graduation	Illiterate	Matric	Intermediate	Matric	Intermediate	Matric	Matric	Matric	Matric	Intermediate	Matric	Matric	Matric	Matric	Matric	Intermediate	Matric	Illierate	Graduation	Matric	Graduation	Illierate	Illierate	Graduation	Matric	Matric	Illierate	Illierate	Illierate	Intermediate	Matric	Matric	Illierate	Matric	Illierate	Matric	Illierate	Intermediate
					Location	Pewar	Nastikot	Parachinar city	Shingak	Teri Mangal	Zeran	Shalozan	Kirman	Kirman	Shalozan	Nastikot	Zeran	Pewar	Pewar	Luqman Khail	Malana	Shalozan	Shalozan	Nastikot	Pewar	Shalozan	Nastikot	Malana	Shalozan	Pewar	Shalozan	Malana	Shalozan	Teri Mangal	Pewar	Shingak	Borki	Shalozan	Borki	Luqman Khail	Pewar	Zeran	Alamsher	Kirman	Shalozan	Pewar	Alamsher	Pewar	Nastikot
	Plant species	Family	Local name	Part used	Medicinal use	Use reports	Use reports	Use reports	Use reports	Use reports	Use reports	Use reports	Use reports	Use reports	Use reports	Use reports	Use reports	Use reports	Use reports	Use reports	Use reports	Use reports	Use reports	Use reports	Use reports	Use reports	Use reports	Use reports	Use reports	Use reports	Use reports	Use reports	Use reports	Use reports	Use reports	Use reports	Use reports	Use reports	Use reports	Use reports	Use reports	Use reports	Use reports	Use reports	Use reports	Use reports	Use reports	Use reports	Use reports
	Abies pindrow Royle ex D. Don	Pinaceae	Bejoor	Seeds	Antidiabetic	1	1	1	0	0	1	0	0	0	0	0	0	0	0	0	0	0	0	0	0	0	0	0	0	0	0	0	0	0	0	0	0	0	0	0	0	0	0	0	0	0	0	0	0
	Adiantum capillus veneris L.	Adiantaceae	Lailazalfi	Leaves	Soothe irritated skin	1	1	1	1	1	1	1	1	1	0	0	0	0	1	0	1	0	1	1	0	0	0	0	0	0	0	0	0	0	0	0	0	0	0	0	0	0	0	0	0	0	0	0	0
	Allium cepa L.	Liliaceae	Pyaz	Bulb	Anti-inflammatory	1	1	1	1	1	1	1	1	0	1	1	1	1	1	1	1	1	1	1	1	1	1	1	1	1	1	1	1	0	1	1	0	0	0	1	0	0	0	0	1	1	0	0	0
	Allium cepa L.	Liliaceae	Pyaz		Antiseptic	1	1	0	0	0	0	0	0	0	0	0	0	0	0	0	0	0	0	0	0	0	0	0	0	0	0	0	0	0	0	0	0	0	0	0	0	0	0	0	0	0	0	0	0
	Allium cepa L.	Liliaceae	Pyaz		Spines removal	1	1	1	1	1	1	1	1	1	1	1	1	1	1	1	1	1	1	1	1	1	1	1	1	1	1	1	1	1	1	1	1	1	1	1	1	1	1	1	1	1	1	0	1
	Allium sativum L.	Liliaceae	Veeza, Woga	Bulbil	Antiseptic	1	1	1	1	1	0	0	0	0	0	0	0	0	0	0	0	0	0	0	0	0	0	0	0	0	0	0	0	0	0	0	0	0	0	0	0	0	0	0	0	0	0	0	0
	Allium sativum L.	Liliaceae	Veeza, Woga		Blood pressure	1	1	0	1	1	1	0	1	1	0	1	1	0	1	1	1	1	1	1	1	1	1	0	0	0	0	0	0	0	0	0	0	0	0	0	0	0	0	0	0	0	0	0	0
	Aloe vera (L.) Burm. f.	Asphodelaceae	Zargoya	Leaves	Wound healing	1	1	1	0	1	1	1	0	1	1	1	1	0	1	1	1	0	1	1	1	1	1	1	0	0	0	0	0	0	0	0	0	0	0	0	0	0	0	0	0	0	0	0	0
	Amaranthus viridis L.	Amaranthaceae	Ranzaka	Leaves	Laxative	1	1	1	1	1	1	1	1	1	1	1	1	0	1	1	1	1	0	1	1	1	1	0	1	1	1	1	1	1	0	0	0	0	0	0	0	0	0	0	0	0	0	0	0
	Amaranthus viridis L.	Amaranthaceae	Ranzaka		Blood purifier	1	1	1	1	1	0	0	0	0	0	0	0	0	0	0	0	0	0	0	0	0	0	0	0	0	0	0	0	0	0	0	0	0	0	0	0	0	0	0	0	0	0	0	0
	Artemisia absanthium L.	Asteraceae	Mastyara	Leaves	Antidiabetic	1	1	1	1	1	0	1	1	0	1	1	0	0	0	0	0	0	0	1	0	0	0	0	0	0	0	0	0	0	0	0	0	0	0	0	0	0	0	0	0	0	0	0	0
	Artemisia absanthium L.	Asteraceae	Mastyara		Antipyretic	1	1	1	1	1	1	1	1	1	0	1	1	1	1	1	1	1	1	0	1	1	0	1	1	1	1	1	1	1	1	0	0	0	0	0	0	0	0	0	0	0	0	0	0
	Artemisia absanthium L.	Asteraceae	Mastyara		Blood pressure	1	1	1	1	1	0	0	0	0	0	0	0	0	0	0	0	0	0	0	0	0	0	0	0	0	0	0	0	0	0	0	0	0	0	0	0	0	0	0	0	0	0	0	0
	Artemisia absanthium L.	Asteraceae	Mastyara		Antimalarial	1	1	1	1	1	1	1	1	1	1	1	1	1	1	1	1	1	1	1	1	1	1	1	1	1	1	1	1	1	1	1	1	1	1	1	1	1	1	1	1	1	1	1	1
	Artemisia absanthium L.	Asteraceae	Mastyara		Urologic problems	1	1	0	0	0	0	0	0	0	0	0	0	0	0	0	0	0	0	0	0	0	0	0	0	0	0	0	0	0	0	0	0	0	0	0	0	0	0	0	0	0	0	0	0
	Artemsia scoparia Waldst. & Kit	Asteraceae	Doorang	Branches	Anticancer	0	1	0	1	1	1	1	1	1	1	0	1	0	1	1	1	1	1	1	1	1	0	0	0	0	0	0	0	0	0	0	0	0	0	0	0	0	0	0	0	0	0	0	0
	Artemsia scoparia Waldst. & Kit	Asteraceae	Doorang		Antidiabetic	1	1	1	1	1	1	1	1	1	1	1	1	1	1	1	1	1	1	1	1	0	1	1	1	1	1	1	1	0	1	1	1	1	1	1	1	1	0	1	0	0	0	0	0
	Artemsia scoparia Waldst. & Kit	Asteraceae	Doorang		Hepatitis	1	1	1	1	0	1	0	1	1	1	1	0	0	0	0	0	0	0	0	0	0	0	0	0	0	0	0	0	0	0	0	0	0	0	0	0	0	0	0	0	0	0	0	0
	Asparagus adscendens Roxb.	Asparagaceae	Asparages	Aerial parts	Tonic	1	1	1	0	1	1	0	0	0	0	0	0	0	0	0	0	0	0	0	0	0	0	0	0	0	0	0	0	0	0	0	0	0	0	0	0	0	0	0	0	0	0	0	0
	Berberis lycium Royle	Berberidaceae	Sur sherazghy/ Zairlargay	Bark	Antiseptic	1	1	0	1	1	0	0	1	1	1	1	1	1	1	0	0	0	0	0	0	0	0	0	0	0	0	0	0	0	0	0	0	0	0	0	0	0	0	0	0	0	0	0	0
	Berberis lycium Royle	Berberidaceae	Sur sherazghy/ Zairlargay		Antiulcergenic	1	1	0	1	0	0	1	1	0	0	0	0	0	0	0	0	0	0	0	0	0	0	0	0	0	0	0	0	0	0	0	0	0	0	0	0	0	0	0	0	0	0	0	0
	Berberis lycium Royle	Berberidaceae	Sur sherazghy/ Zairlargay		Chest problems	1	1	1	1	1	1	1	1	1	1	1	1	1	1	1	1	1	1	1	1	0	1	1	0	1	1	1	1	1	1	1	1	1	1	0	0	0	0	0	0	0	0	0	0
	Berberis lycium Royle	Berberidaceae	Sur sherazghy/ Zairlargay		Cough	1	1	0	1	1	1	1	0	1	1	1	1	0	1	0	1	1	0	0	0	0	0	0	0	0	0	0	0	0	0	0	0	0	0	0	0	0	0	0	0	0	0	0	0
	Bergenia ciliate (Haw)	Saxifragaceae	Qamar Gul	Aerial parts	Stomach pain	1	1	1	1	1	1	1	1	1	0	1	1	0	0	0	0	0	0	0	0	0	0	0	0	0	0	0	0	0	0	0	0	0	0	0	0	0	0	0	0	0	0	0	0
	Bergenia ciliate (Haw)	Saxifragaceae	Qamar Gul		Joint pain	1	1	1	1	0	1	0	0	0	0	0	0	0	0	0	0	0	0	0	0	0	0	0	0	0	0	0	0	0	0	0	0	0	0	0	0	0	0	0	0	0	0	0	0
	Calotropis procera (Willd) R.Brown	Asclepiadaceae	Sahra shodeky	Latex, Leaves	Antiseptic	1	1	1	1	1	1	0	1	1	1	0	1	0	1	0	0	1	0	0	0	0	0	0	0	0	0	0	0	0	0	0	0	0	0	0	0	0	0	0	0	0	0	0	0
	Calotropis procera (Willd) R.Brown	Asclepiadaceae	Sahra shodeky		Wound healing	1	1	1	1	1	1	1	1	1	1	1	1	1	1	1	1	1	1	1	1	1	1	1	0	1	1	1	1	1	1	1	1	1	1	1	1	1	1	1	1	1	1	1	1
	Cannabis sativa L.	Cannabinaceae	Bangoo boti	Flowers, Leaves	Sedative	1	1	1	1	1	1	1	1	1	1	1	1	1	1	1	0	1	1	0	1	1	1	1	1	1	0	1	1	1	1	0	0	0	0	0	0	0	0	0	0	0	0	0	0
	Cannabis sativa L.	Cannabinaceae	Bangoo boti		Refrigerant	1	1	1	1	1	1	1	1	1	1	1	1	1	1	1	1	1	1	1	1	1	1	1	1	1	1	0	1	1	1	1	1	1	1	1	1	1	1	1	1	1	0	0	1
	Caralluma tuberculata N. E. Brown	Asclepiadaceae	Pamenny/ Pawanky	Aerial parts	Antidiabetic	1	1	1	1	1	1	1	1	1	1	1	1	1	1	1	1	1	1	1	1	1	1	1	1	1	1	1	1	1	1	1	1	1	1	1	1	1	1	1	1	1	1	1	1
	Caralluma tuberculata N. E. Brown	Asclepiadaceae	Pamenny/ Pawanky		Blood purifier	1	1	1	1	1	0	0	0	0	0	0	0	0	0	0	0	0	0	0	0	0	0	0	0	0	0	0	0	0	0	0	0	0	0	0	0	0	0	0	0	0	0	0	0
	Caralluma tuberculata N. E. Brown	Asclepiadaceae	Pamenny/ Pawanky		Anticancer	1	1	1	0	0	0	0	0	0	0	0	0	0	0	0	0	0	0	0	0	0	0	0	0	0	0	0	0	0	0	0	0	0	0	0	0	0	0	0	0	0	0	0	0
	Caralluma tuberculata N. E. Brown	Asclepiadaceae	Pamenny/ Pawanky		Stomachic	1	1	1	1	1	1	1	1	1	1	1	1	1	1	1	1	1	1	0	1	1	0	0	0	0	0	0	0	0	0	0	0	0	0	0	0	0	0	0	0	0	0	0	0
	Cassia fistula L.	Fabaceae	Toor largy	Fruit	Stomach pain	1	1	1	0	1	1	1	1	1	1	0	1	1	1	1	1	1	1	1	1	1	1	1	1	1	1	1	1	1	1	1	0	0	0	0	0	0	0	0	0	0	0	0	0
	Cassia fistula L.	Fabaceae	Toor largy		Carminative	1	1	1	1	1	1	1	1	1	0	1	1	1	1	1	1	1	1	0	1	0	1	1	1	1	1	1	1	1	1	1	1	1	1	1	1	1	1	1	1	1	1	1	1
	Cassia fistula L.	Fabaceae	Toor largy		Colic pain	1	0	0	1	1	1	1	0	1	1	1	1	1	1	0	1	1	1	1	1	1	1	1	1	1	1	0	0	0	0	0	0	0	0	0	0	0	0	0	0	0	0	0	0
	Chenopodium album L.	Chenopodiaceae	Sarmy	Leaves	Laxative	1	1	0	1	1	0	0	1	0	0	1	0	0	0	0	0	0	0	0	0	0	0	0	0	0	0	0	0	0	0	0	1	0	0	0	0	0	0	0	0	0	0	0	0
	Chenopodium ambrosoides L.	Chenopodiaceae	Boi Sarmy	Leaves	Anthelmintic	1	1	1	0	1	0	1	1	0	0	0	0	0	0	0	0	0	0	0	0	0	0	0	0	0	0	0	0	0	0	0	0	0	0	0	0	0	0	0	0	0	0	0	0
	Cichorium intybus L.	Asteraceae	Shin gulay	Whole plant	Antipyretic	1	1	1	1	1	1	0	0	1	1	0	0	0	0	0	0	0	0	0	0	0	0	0	0	0	0	0	0	0	0	0	0	0	0	0	0	0	0	0	0	0	0	0	0
	Cichorium intybus L.	Asteraceae	Shin gulay		Antidiabetic	1	0	1	1	1	1	0	1	1	1	1	1	1	1	1	0	1	0	0	0	0	0	0	0	0	0	0	0	0	0	0	0	0	0	0	0	0	0	0	0	0	0	0	0
	Cichorium intybus L.	Asteraceae	Shin gulay		Hepatitis	1	1	1	1	1	1	1	1	1	1	1	1	1	1	0	1	1	1	0	1	1	1	1	1	1	1	1	1	1	1	1	1	1	1	1	0	0	0	0	0	0	0	0	0
	Cichorium intybus L.	Asteraceae	Shin gulay		Antimalarial	1	1	1	0	1	1	1	0	1	1	0	1	1	1	0	1	1	1	1	1	1	1	1	1	1	0	0	0	0	0	0	0	0	0	0	0	0	0	0	0	0	0	0	0
	Citrullus colocynthes	Cucurbitaceae	Perpendu	Fruit	Antidiabetic	1	1	1	1	1	0	1	1	1	1	0	1	1	1	0	1	1	1	1	1	1	1	0	0	0	0	0	0	0	0	0	0	0	0	0	0	0	0	0	0	0	0	0	0
	Citrullus colocynthes	Cucurbitaceae	Perpendu		Carminative	1	1	1	1	1	0	1	1	0	1	1	0	0	0	0	0	0	0	0	0	0	0	0	0	0	0	0	0	0	0	0	0	0	0	0	0	0	0	0	0	0	0	0	0
	Citrullus colocynthes	Cucurbitaceae	Perpendu		Refrigerant	1	1	1	1	0	1	1	1	1	1	1	0	1	1	0	0	0	0	0	0	0	0	0	0	0	0	0	0	0	0	0	0	0	0	0	0	0	0	0	0	0	0	0	0
	Coriander sativum L.	Apiaceae	Danya	Aerial parts	Carminative	1	1	1	1	1	0	1	1	1	1	1	1	1	1	1	0	1	1	1	1	1	1	1	1	1	1	1	1	1	1	1	1	0	0	0	0	0	0	0	0	0	0	0	0
	Coriander sativum L.	Apiaceae	Danya		Hypolipidemic	1	0	1	1	1	0	0	1	1	0	1	1	1	1	1	1	0	0	0	0	0	0	1	0	0	0	0	0	0	0	0	0	0	0	0	0	0	0	0	0	0	0	0	0
		Apiaceae	Danya					1	1	0	0	1	0	0	0	0	0	0	0	0	0	0	0	0	0	0	0	0	0	0	0	0	0	0	0	0	0	0	0	0	0	0	0	0	0	0	0	0	0
	Cotoneaster microphyllus Wall. Ex Lindl.	Rosaceae	Mamany	Fruit, Root	Carminative	1	1	0	1	1	1	0	0	0	0	0	0	0	0	0	0	0	0	0	0	0	0	0	0	0	0	0	0	0	0	0	0	0	0	0	0	0	0	0	0	0	0	0	0
	Cotoneaster microphyllus Wall. Ex Lindl.	Rosaceae	Mamany		Hepatitis	1	1	1	1	1	1	1	1	1	1	1	0	1	1	1	1	1	1	0	1	1	0	1	1	1	1	1	1	0	1	1	1	1	1	0	0	0	0	0	0	0	0	0	0
	Cratagus oxycantha L.	Rosaceae	Ghunza	Fruit	Blood pressure	1	1	1	0	1	1	1	1	1	0	1	1	1	0	0	0	0	0	0	0	0	0	0	0	0	0	0	0	0	0	0	0	0	0	0	0	0	0	0	0	0	0	0	0
	Cratagus oxycantha L.	Rosaceae	Ghunza		Dyspnea	1	1	1	1	0	1	1	1	0	0	0	0	0	0	0	0	0	0	0	0	0	0	0	0	0	0	0	0	0	0	0	0	0	0	0	0	0	0	0	0	0	0	0	0
	Cucurbita maxima Duch. ex Lam	Cucurbitaceae	Kado	Fruit	Laxative	1	1	1	1	0	0	1	1	0	1	0	0	0	0	0	0	0	0	0	0	0	0	0	0	0	0	0	0	0	0	0	0	0	0	0	0	0	0	0	0	0	0	0	0
	Cucurbita maxima Duch. ex Lam	Cucurbitaceae	Kado		Colic pain	1	1	1	1	1	0	0	0	0	0	0	0	0	0	0	0	0	0	0	0	0	0	0	0	0	0	0	0	0	0	0	0	0	0	0	0	0	0	0	0	0	0	0	0
	Curcuma longa L.	Zingiberaceae	Korkaman, Hildi	Rhizome	Wound healing	1	1	1	1	1	0	1	1	1	0	1	1	0	1	1	1	1	1	1	1	1	1	1	1	1	0	0	0	0	0	0	0	0	0	0	0	0	0	0	0	0	0	0	0
	Daphne mucronata Royle	Thymelaeaceae	Laghoony	Branches, Leaves	Anti-inflammatory	1	1	1	1	1	1	1	1	1	1	1	1	1	1	1	1	1	1	1	1	1	1	1	1	1	1	1	1	1	1	1	1	1	1	1	1	1	0	0	0	0	0	0	0
	Daphne mucronata Royle	Thymelaeaceae	Laghoony		Antidiarrhoeal	1	1	1	1	1	1	0	0	0	0	0	0	0	0	0	0	0	0	0	0	0	0	0	0	0	0	0	0	0	0	0	0	0	0	0	0	0	0	0	0	0	0	0	0
	Diospyros lotus L.	Ebenaceae	Amlook	Fruit	Cough	1	1	1	1	1	0	1	1	1	1	0	1	1	1	0	1	1	0	1	0	0	0	0	0	0	0	0	0	0	0	0	0	0	0	0	0	0	0	0	0	0	0	0	0
	Diospyros lotus L.	Ebenaceae	Amlook		Chest problems	1	1	1	0	1	1	0	0	0	0	0	0	0	0	0	0	0	0	0	0	0	0	0	0	0	0	0	0	0	0	0	0	0	0	0	0	0	0	0	0	0	0	0	0
	Elaeagnus angustifolia L.	Elaeagnaceae	Shangaly	Fruit, Leaves	Antiseptic	1	1	1	0	1	0	1	0	0	0	0	0	0	0	0	0	0	0	0	0	0	0	0	0	0	0	0	0	0	0	0	0	0	0	0	0	0	0	0	0	0	0	0	0
	Elaeagnus angustifolia L.	Elaeagnaceae	Shangaly		Colic pain	1	1	1	1	1	0	0	0	0	0	0	0	0	0	0	0	0	0	0	0	0	0	0	0	0	0	0	0	0	0	0	0	0	0	0	0	0	0	0	0	0	0	0	0
	Ephedra gerardiana Wall. Ex. Stapf.	Ephedraceae	Mawa	Whole plant	Antiasthmatic	1	1	1	1	1	1	1	1	1	1	1	0	1	1	1	0	1	1	1	0	1	1	1	0	0	0	0	0	0	0	0	0	0	0	0	0	0	0	0	0	0	0	0	0
	Ephedra gerardiana Wall. Ex. Stapf.	Ephedraceae	Mawa		Stomachic	1	0	1	1	1	0	0	1	1	0	1	1	1	1	1	0	0	1	0	0	0	0	0	0	0	0	0	0	0	0	0	0	0	0	0	0	0	0	0	0	0	0	0	0
	Equisetum arvense L.	Equisetaceae	Bandokay	Aerial parts	Antiseptic	1	1	0	1	1	0	1	1	1	1	1	0	1	1	1	1	0	0	0	0	0	0	0	0	0	0	0	0	0	0	0	0	0	0	0	0	0	0	0	0	0	0	0	0
	Equisetum arvense L.	Equisetaceae	Bandokay		Antidiarrhoeal	1	1	1	0	1	1	0	0	0	0	0	0	0	0	0	0	0	0	0	0	0	0	0	0	0	0	0	0	0	0	0	0	0	0	0	0	0	0	0	0	0	0	0	0
	Equisetum arvense L.	Equisetaceae	Bandokay		Kidneys problems	1	1	1	0	0	0	0	0	0	0	0	0	0	0	0	0	0	0	0	0	0	0	0	0	0	0	0	0	0	0	0	0	0	0	0	0	0	0	0	0	0	0	0	0
	Eruica sativa Mill.	Brassicaceae	Sarsham	Leaves, Seed oil	Hairs fall	1	0	1	1	1	1	0	0	1	1	1	1	1	1	0	0	0	0	0	0	0	0	0	0	0	0	0	0	0	0	0	0	0	0	0	0	0	0	0	0	0	0	0	0
	Eruica sativa Mill.	Brassicaceae	Sarsham		Nutritional	1	1	1	1	1	0	0	0	0	0	0	0	0	0	0	0	0	0	0	0	0	0	0	0	0	0	0	0	0	0	0	0	0	0	0	0	0	0	0	0	0	0	0	0
	Fagonia cretica L.	Zygophyllaceae	Azghay	Aerial parts	Refrigerant	1	1	1	1	1	1	1	0	1	1	1	0	1	1	0	1	1	0	0	0	0	0	0	0	0	0	0	0	0	0	0	0	0	0	0	0	0	0	0	0	0	0	0	0
	Fagonia cretica L.	Zygophyllaceae	Azghay		Anti-inflammatory	1	1	1	0	1	1	1	0	0	0	0	0	0	0	0	0	0	0	0	0	0	0	0	0	0	0	0	0	0	0	0	0	0	0	0	0	0	0	0	0	0	0	0	0
	Fagonia cretica L.	Zygophyllaceae	Azghay		Blood purifier	1	1	1	1	1	1	0	1	1	1	1	1	1	1	1	1	1	1	1	0	1	0	1	1	1	1	1	1	1	0	0	0	0	0	0	0	0	0	0	0	0	0	0	0
	Ficus carica L.	Moraceae	Togh/ anzer	Fruit	Carminative	1	1	1	1	1	1	1	1	1	1	0	0	1	0	1	1	0	0	1	0	0	0	0	0	0	0	0	0	0	0	0	0	0	0	0	0	0	0	0	0	0	0	0	0
	Foeniculum vulgare Miller.	Apiaceae	Koglany? Khoglany	Fruit, Leaves	Colic pain	1	1	1	1	1	1	1	1	1	1	1	1	1	1	1	1	1	0	1	1	1	1	1	1	1	1	1	1	1	1	1	1	0	1	1	1	1	1	1	1	1	1	1	1
	Foeniculum vulgare Miller.	Apiaceae	Koglany? Khoglany		Carminative	1	1	1	1	1	1	1	0	1	1	1	1	1	0	1	1	1	1	1	1	1	1	1	1	1	1	1	1	1	0	0	0	0	0	0	0	0	0	0	0	0	0	0	0
	Fragaria nubicola (Hook.f.) Lindl. ex Lacaita	Rosacae	Manzakhka	Fruit	Anemia	1	1	1	1	1	1	1	1	1	0	0	1	1	0	0	0	1	1	0	0	0	0	0	0	0	0	0	0	0	0	0	0	0	0	0	0	0	0	0	0	0	0	0	0
	Fumaria indica (Hausskn.) Pugsley	Fumariaceae	Chamtara/ chaptara	Aerial parts	Antiulcergenic	1	1	0	1	0	1	1	1	0	1	1	1	1	0	0	0	0	0	0	0	0	0	0	0	0	0	0	0	0	0	0	0	0	0	0	0	0	0	0	0	0	0	0	0
	Fumaria indica (Hausskn.) Pugsley	Fumariaceae	Chamtara/ chaptara		Antipyretic	1	1	1	1	0	0	0	0	0	0	0	0	0	0	0	0	0	0	0	0	0	0	0	0	0	0	0	0	0	0	0	0	0	0	0	0	0	0	0	0	0	0	0	0
	Fumaria indica (Hausskn.) Pugsley	Fumariaceae	Chamtara/ chaptara		Blood purifier	1	1	1	1	1	1	1	1	1	1	1	1	1	1	1	1	1	1	1	1	1	1	1	1	1	1	1	1	1	1	1	1	1	1	1	1	1	1	1	0	0	0	0	0
	Fumaria indica (Hausskn.) Pugsley	Fumariaceae	Chamtara/ chaptara		Emollient	1	1	1	0	1	1	0	0	0	0	0	0	0	0	0	0	0	0	0	0	0	0	0	0	0	0	0	0	0	0	0	0	0	0	0	0	0	0	0	0	0	0	0	0
	Fumaria indica (Hausskn.) Pugsley	Fumariaceae	Chamtara/ chaptara		Itching	1	1	1	1	1	1	1	0	0	0	0	0	0	0	0	0	0	0	0	0	0	0	0	0	0	0	0	0	0	0	0	0	0	0	0	0	0	0	0	0	0	0	0	0
	Hordeum vulgare L.	Poaceae	Urbashy	Grains	Antidiabetic	1	1	1	1	1	1	0	0	1	1	1	0	0	0	0	0	0	0	0	0	0	0	0	0	0	0	0	0	0	0	0	0	0	0	0	0	0	0	0	0	0	0	0	0
	Juglans regia L.	Juglandaceae	Waghaz	Leaves, fruit	Prevent the tooth from decay	1	1	1	1	1	1	1	1	1	1	1	1	1	1	1	1	1	1	1	1	1	1	1	1	1	1	1	1	1	1	1	1	1	1	1	1	1	1	1	1	1	1	1	0
	Juglans regia L.	Juglandaceae	Waghaz		Brain tonic	1	1	1	1	1	1	0	1	1	0	1	1	0	1	1	0	1	1	1	1	1	1	1	1	1	1	0	0	0	0	0	0	0	0	0	0	0	0	0	0	0	0	0	0
	Juglans regia L.	Juglandaceae	Waghaz		Dysentery	1	1	1	1	0	1	1	0	1	0	1	1	1	0	0	0	0	0	0	0	0	0	0	0	0	0	0	0	0	0	0	0	0	0	0	0	0	0	0	0	0	0	0	0
	Lepidium virginicum L.	Brassicaceae	Gharateraba	Leaves	Appetizer	1	1	1	1	1	0	0	0	0	0	0	0	0	0	0	0	0	0	0	0	0	0	0	0	0	0	0	0	0	0	0	0	0	0	0	0	0	0	0	0	0	0	0	0
	Mangifera indica L.	Anacardiaceae	Aam	Seeds	Antidiarrhoeal	1	1	0	1	1	1	1	0	1	1	1	1	1	0	0	0	0	0	0	0	0	0	0	0	0	0	0	0	0	0	0	0	0	0	0	0	0	0	0	0	0	0	0	0
	Magnifera indica L.	Anacardiaceae	Aam		Dysentery	1	1	1	1	1	1	1	1	1	1	0	0	0	0	0	0	0	0	0	0	0	0	0	0	1	0	0	0	1	0	0	0	0	0	0	0	0	0	0	0	0	0	0	0
	Malva neglecta Wallr.	Malvaceae	Tekalay	Leaves, Root	Dyspepsia	1	1	1	1	1	0	0	0	0	0	0	0	0	0	0	0	0	0	0	0	0	0	0	0	0	0	0	0	0	0	0	0	0	0	0	0	0	0	0	0	0	0	0	0
	Malva neglecta Wallr.	Malvaceae	Tekalay		Antiulcergenic	1	1	0	1	1	1	0	1	0	1	1	1	1	1	1	1	0	1	1	1	1	1	1	1	1	1	1	1	1	1	1	1	0	1	0	0	0	0	0	0	0	0	0	0
	Malva neglecta Wallr.	Malvaceae	Tekalay		Carminative	1	1	1	1	1	0	1	0	1	1	1	0	1	0	1	1	0	0	0	0	0	0	0	0	0	0	0	0	0	0	0	0	0	0	0	0	0	0	0	0	0	0	0	0
	Marrubium vulgare L.	Lamiaceae	Dorshol/Butaka	Aerial parts	Antidiabetic	1	1	1	1	1	1	1	1	1	1	1	1	1	1	1	1	1	1	1	1	1	1	1	1	1	1	1	1	1	1	1	1	1	1	1	1	1	1	0	0	0	0	0	0
	Marrubium vulgare L.	Lamiaceae	Dorshol/Butaka		Pimples treatment	1	1	0	1	1	1	1	1	1	1	0	1	0	0	0	0	0	0	0	0	0	0	0	0	0	0	0	0	0	0	0	0	0	0	0	0	0	0	0	0	0	0	0	0
	Melia azedarach L.	Meliaceae	Daraka	Leaves	Anti-dandruff	1	1	1	1	1	1	1	1	1	0	1	1	0	1	1	1	0	0	0	0	0	0	0	0	0	0	0	0	0	0	0	0	0	0	0	0	0	0	0	0	0	0	0	0
	Melia azedarach L.	Meliaceae	Daraka		Antidiabetic	1	1	1	1	1	1	1	1	1	1	1	1	0	1	1	1	1	0	1	1	1	1	1	0	1	1	1	0	0	0	0	0	0	0	0	0	0	0	0	0	0	0	0	0
	Melia azedarach L.	Meliaceae	Daraka		Hairs fall	1	1	1	1	1	1	0	1	1	0	1	1	1	0	0	0	0	0	0	0	0	0	0	0	0	0	0	0	0	0	0	0	0	0	0	0	0	0	0	0	0	0	0	0
	Mentha longifolia (L.) Huds.	Lamiaceae	Jangali wilany	Aerial parts	Carminative	1	1	1	1	1	1	1	1	1	1	1	1	1	1	1	1	1	1	1	1	1	1	1	1	1	1	1	1	1	0	1	1	1	1	1	1	1	1	1	1	1	0	0	0
	Mentha longifolia (L.) Huds.	Lamiaceae	Jangali wilany		Appetizer	1	1	1	1	1	0	1	1	0	1	1	0	0	0	0	0	0	0	0	0	0	0	0	0	0	0	0	0	0	0	0	0	0	0	0	0	0	0	0	0	0	0	0	0
	Mentha longifolia (L.) Huds.	Lamiaceae	Jangali wilany		Antidiarrhoeal	1	1	1	1	0	1	1	0	0	0	0	0	0	0	0	0	0	0	0	0	0	0	0	0	0	0	0	0	0	0	0	0	0	0	0	0	0	0	0	0	0	0	0	0
	Mentha viridis L.	Lamiaceae	Podina	Aerial parts	Carminative	1	1	1	1	1	1	1	1	1	1	1	1	1	1	1	1	1	1	1	1	0	1	1	1	1	1	1	1	1	1	1	1	1	1	1	1	1	1	1	1	1	1	1	1
	Mentha viridis L.	Lamiaceae	Podina		Appetizer	1	1	1	1	1	1	1	0	0	0	0	0	0	0	0	0	0	0	0	0	0	0	0	0	0	0	0	0	0	0	0	0	0	0	0	0	0	0	0	0	0	0	0	0
	Mentha viridis L.	Lamiaceae	Podina		Antidiarrhoeal	1	1	1	1	0	0	0	0	0	0	0	0	0	0	0	0	0	0	0	0	0	0	0	0	0	0	0	0	0	0	0	0	0	0	0	0	0	0	0	0	0	0	0	0
	Momordica charantia L.	Cucurbitaceae	Karela	Fruit	Antidiabetic	1	1	1	1	1	1	1	1	1	1	1	1	1	1	1	1	1	1	1	1	1	1	1	1	1	1	1	1	1	1	1	1	1	1	1	1	1	1	1	1	1	1	1	1
	Morchella esculenta Fr.	Morchellaceae	Kerkachu	Aerial parts	Nutritional	1	1	1	1	1	1	1	1	1	1	1	1	1	1	1	1	1	1	1	1	1	1	1	1	1	1	1	1	1	1	1	1	1	1	1	1	0	0	0	0	0	0	0	0
	Morus alba L.	Moraceae	Spin toot	Fruit	Laxative	1	1	0	1	1	1	1	1	1	0	1	1	1	1	1	1	0	1	1	1	1	1	1	1	1	0	1	0	0	0	0	0	0	0	0	0	0	0	0	0	0	0	0	0
	Morus nigra L.	Moraceae	Toor toot	Fruit	Laxative	1	1	1	1	1	0	1	1	1	1	1	1	0	1	1	1	1	1	0	1	1	0	0	1	1	1	0	0	0	0	0	0	0	0	0	0	0	0	0	0	0	0	0	0
	Morus nigra L.	Moraceae	Toor toot		Cough	1	1	1	1	1	1	1	1	1	1	1	1	1	1	1	1	1	1	1	1	1	1	1	1	1	1	1	1	1	1	1	1	1	1	1	1	1	1	1	0	0	0	0	0
	Nannorrhops retchiana (Griff) Aitchison, J.L.	Arecaceae	Mazaray	Fruit	Laxative	1	1	1	1	1	1	1	1	1	1	1	1	1	1	1	1	1	1	1	0	1	1	0	1	1	1	1	1	1	1	1	1	0	0	0	0	0	0	0	0	0	0	0	0
	Olea ferruginea (Wall. Ex G. Don) Cif.	Oleaceae	Hamna	Leaves	Joint pain	1	1	1	1	1	0	1	1	1	1	1	0	1	1	0	1	1	1	1	1	1	1	1	1	1	1	1	1	1	0	0	0	0	0	0	0	0	0	0	0	0	0	0	0
	Olea ferruginea (Wall. Ex G. Don) Cif.	Oleaceae	Hamna		Antidiabetic	1	1	1	1	1	1	1	0	1	1	1	1	0	1	1	1	1	0	0	0	0	0	0	0	0	0	0	0	0	0	0	0	0	0	0	0	0	0	0	0	0	0	0	0
	Onosma hispida Wall. ex G. Don	Boraginaceae	Bezokhwnaiy	Aerial parts	Wound healing	1	1	1	1	1	1	0	0	1	1	0	1	1	0	0	0	0	0	0	0	0	0	0	0	0	0	0	0	0	0	0	0	0	0	0	0	0	0	0	0	0	0	0	0
	Onosma hispida Wall. ex G. Don	Boraginaceae	Bezokhwnaiy		Antiseptic	1	1	1	1	1	0	0	0	0	0	0	0	0	0	0	0	0	0	0	0	0	0	0	0	0	0	0	0	0	0	0	0	0	0	0	0	0	0	0	0	0	0	0	0
	Oxalis corniculata L.	Oxalidaceae	Bibishawtala	Aerial parts	Kidneys problems	1	1	1	1	1	0	0	0	0	0	0	0	0	0	0	0	0	0	0	0	0	0	0	0	0	0	0	0	0	0	0	0	0	0	0	0	0	0	0	0	0	0	0	0
	Papaver somineferium L.	Papaveraceae	Dooda	Fruit	Cough	1	1	1	1	1	0	1	1	1	0	1	1	1	1	0	1	1	1	1	0	0	0	0	0	0	0	0	0	0	0	0	0	0	0	0	0	0	0	0	0	0	0	0	0
	Papaver somineferium L.	Papaveraceae	Dooda		Sedative	1	1	0	0	1	1	1	1	1	1	1	1	1	1	1	1	1	1	1	1	1	1	1	1	1	1	1	1	1	1	1	1	1	1	0	0	0	0	0	0	0	0	0	0
	Peganum harmala L.	Zygophyllaceae	Spinaly	Seeds	Obesity	0	1	1	0	1	1	1	1	1	1	1	1	0	1	1	1	0	1	0	0	0	0	0	0	0	0	0	0	0	0	0	0	0	0	0	0	0	0	0	0	0	0	0	0
	Pinus wallichiana A.B. Jackson	Pinaceae	Nekhter	Root, Resin	Antiseptic	1	1	0	1	1	0	0	1	1	1	1	1	1	0	0	0	0	0	0	0	0	0	0	0	0	0	0	0	0	0	0	0	0	0	0	0	0	0	0	0	0	0	0	0
	Pinus wallichiana A.B. Jackson	Pinaceae	Nekhter		Blood purifier	1	1	1	1	1	0	0	0	0	0	0	0	0	0	0	0	0	0	0	0	0	0	0	0	0	0	0	0	0	0	0	0	0	0	0	0	0	0	0	0	0	0	0	0
	Plantago lanceolata L.	Plantaginaceae	Ghazaki/Palisepary	Whole plant	Laxative	1	1	1	1	0	1	1	1	0	0	1	1	1	0	1	1	1	1	1	1	1	0	1	1	1	1	0	0	0	1	0	0	0	0	0	0	0	0	0	0	0	0	0	0
	Plantago major L.	Plantaginaceae	Chanchapan/Ghuyezaba	Whole plant	Wound healing	1	1	1	0	1	1	1	1	1	0	1	1	1	1	1	0	1	1	1	1	1	1	1	1	1	1	1	1	1	1	0	0	0	0	0	0	0	0	0	0	0	0	0	0
	Plantago major L.	Plantaginaceae	Chanchapan/Ghuyezaba		Laxative	1	1	0	1	0	1	1	0	0	0	0	0	0	0	0	0	0	0	0	0	0	0	0	0	0	0	0	0	0	0	0	0	0	0	0	0	0	0	0	0	0	0	0	0
	Platanus orientalis L.	Platanaceae	Chenoor	Bark	Pimples treatment	1	1	1	1	0	1	1	1	1	0	1	1	0	0	0	0	0	0	0	0	0	0	0	0	0	0	0	0	0	0	0	0	0	0	0	0	0	0	0	0	0	0	0	0
	Polygonatum verticillatum L.	Polygonaceae	Nooryalam	Rhizome	Aphrodisiac	1	1	1	1	1	1	1	1	1	1	1	1	1	0	0	1	1	1	0	1	0	0	1	0	0	1	0	0	1	0	0	0	0	0	0	0	0	0	0	0	0	0	0	0
	Portulaca oleracea L.	Aizoaceae	Warkhuray	Aerial parts	Laxative	1	1	0	1	1	0	1	1	0	1	1	1	1	1	1	1	1	1	1	1	1	1	1	1	1	1	1	1	1	0	0	0	0	0	0	0	0	0	0	0	0	0	0	0
	Prunus jacquemontii Hook.	Rosacae	Arghanja	Fruit	Hepatitis	1	1	1	1	1	1	1	0	0	1	1	1	0	0	1	1	1	0	0	0	0	0	0	0	0	0	0	0	0	0	0	0	0	0	0	0	0	0	0	0	0	0	0	0
	Punica granatum L.	Punicaceae	Wangar/ Anar	Fruit	Cough	1	1	1	1	1	1	1	1	0	0	1	0	0	0	0	0	0	0	0	0	0	0	0	0	0	0	0	0	0	0	0	0	0	0	0	0	0	0	0	0	0	0	0	0
	Punica granatum L.	Punicaceae	Wangar/ Anar		Antiulcergenic	1	1	1	0	0	1	1	1	1	0	0	0	0	0	0	0	0	0	0	0	0	0	0	0	0	0	0	0	0	0	0	0	0	0	0	0	0	0	0	0	0	0	0	0
	Punica granatum L.	Punicaceae	Wangar/ Anar		Antidiarrhoeal	1	1	1	1	1	1	1	0	1	0	1	1	1	1	1	1	1	1	0	1	1	1	1	1	0	1	1	1	0	0	0	0	0	0	0	0	0	0	0	0	0	0	0	0
	Punica granatum L.	Punicaceae	Wangar/ Anar		Dysentery	1	1	1	1	0	1	0	1	0	1	1	1	1	1	1	1	1	0	0	0	0	0	0	0	0	0	0	0	0	0	0	0	0	0	0	0	0	0	0	0	0	0	0	0
	Punica granatum L.	Punicaceae	Wangar/ Anar		Eye disorders	1	1	1	0	0	0	0	0	0	0	0	0	0	0	0	0	0	0	0	0	0	0	0	0	0	0	0	0	0	0	0	0	0	0	0	0	0	0	0	0	0	0	0	0
	Quercus baloot Griff	Fagaceae	Sayreye	Fruit	Antidiabetic	1	1	1	1	1	1	0	1	0	1	1	0	1	1	1	1	1	0	0	0	0	0	0	0	0	0	0	0	0	0	0	0	0	0	0	0	0	0	0	0	0	0	0	0
	Quercus baloot Griff	Fagaceae	Sayreye		Antiulcergenic	1	1	1	1	1	0	1	0	0	0	0	0	0	0	0	0	0	0	0	0	0	0	0	0	0	0	0	0	0	0	0	0	0	0	0	0	0	0	0	0	0	0	0	0
	Raphanus sativus L.	Brassicaceae	Jangli moli	Root	Blood pressure	1	1	1	0	1	1	1	1	0	0	0	0	0	0	0	0	0	0	0	0	0	0	0	0	0	0	0	0	0	0	0	0	0	0	0	0	0	0	0	0	0	0	0	0
	Raphanus sativus L.	Brassicaceae	Jangli moli		Hepatitis	1	1	1	1	1	1	0	1	1	1	1	1	0	1	1	1	0	1	0	0	1	0	0	0	1	0	0	0	0	0	0	0	0	0	0	0	0	0	0	0	0	0	0	0
	Rheum speciforme Royle.	Polygonaceae	Pakhey	Petioles	Cardio tonic	1	1	0	1	1	0	0	1	1	1	1	1	0	0	0	0	0	1	0	0	0	0	0	0	0	0	0	0	0	0	0	0	0	0	0	0	0	0	0	0	0	0	0	0
	Robinia pseudo-acacia L.	Fabaceae	Chanbele	Infloresecence	Laxative	1	1	1	1	1	1	0	1	1	1	0	1	1	1	0	1	0	0	0	0	0	0	0	0	0	0	0	0	0	0	0	0	0	0	0	0	0	0	0	0	0	0	0	0
	Robinia pseudo-acacia L.	Fabaceae	Chanbele		Nutritional	1	1	0	1	1	1	1	1	1	0	0	0	0	0	0	0	0	0	0	0	0	0	0	0	0	0	0	0	0	0	0	0	0	0	0	0	0	0	0	0	0	0	0	0
	Rosa moschata J. Herm.	Rosacae	Gengli Gulab	Petals	Laxative	1	1	1	1	1	1	1	1	1	1	0	1	1	0	0	0	1	1	1	1	1	1	1	1	1	1	1	0	0	0	0	0	0	0	0	0	0	0	0	0	0	0	0	0
	Rosa moschata J. Herm.	Rosacae	Gengli Gulab		Expectorant	1	1	1	1	1	1	1	1	0	0	1	1	0	1	1	1	0	0	0	0	0	0	0	0	0	0	0	0	0	0	0	0	0	0	0	0	0	0	0	0	0	0	0	0
	Rosa webbiana Wall ex. Royle	Rosaceae	Jangali gulab	Fruit, Seeds	Carminative	1	1	1	1	1	1	1	1	0	1	1	0	1	1	0	1	1	0	1	1	0	0	0	0	0	1	0	0	0	1	0	0	0	0	0	0	0	0	0	0	0	0	0	0
	Rubus fruitcosus L.	Rosacae	Ghary Manzakhka	Fruit	Anemia	1	1	1	1	1	1	1	1	1	1	1	1	1	1	0	0	0	1	1	1	1	1	1	1	1	1	1	1	0	0	0	0	0	0	0	0	0	0	0	0	0	0	0	0
	Rumex dentatus L.	Polygonaceae	Zamda	Root	Antiseptic	1	1	1	1	1	1	0	0	0	0	0	0	0	0	0	0	0	0	0	0	0	0	0	0	0	0	0	0	0	0	0	0	0	0	0	0	0	0	0	0	0	0	0	0
	Rumex dentatus L.	Polygonaceae	Zamda		Antiulcergenic	1	1	1	1	1	1	1	1	1	1	1	0	1	0	1	1	1	0	0	0	0	0	0	0	0	0	0	0	0	0	0	0	0	0	0	0	0	0	0	0	0	0	0	0
	Rununculus muricatus L.	Ranunculaceae	Zergulak	Leaves	Analgesic	1	1	1	1	0	0	0	0	0	0	0	0	0	0	0	0	0	0	0	0	0	0	0	0	0	0	0	0	0	0	0	0	0	0	0	0	0	0	0	0	0	0	0	0
	Salvia reflexia Hormn	Lamiaceae	Sugar boti	Aerial parts	Antidiabetic	1	1	1	0	1	0	1	1	1	1	1	1	1	1	1	1	1	1	1	1	1	1	1	1	0	1	0	1	0	0	0	0	1	0	0	0	0	0	0	0	0	0	0	0
	Sambucus nigra L.	Sambucaceae	Lantus	Fruit	Flu	1	1	1	1	1	1	1	1	1	1	1	1	1	0	1	0	1	0	0	0	0	0	0	0	0	0	0	0	0	0	0	0	0	0	0	0	0	0	0	0	0	0	0	0
	Seriphidium kurramensis (Qazilb.) Y. R. Sling	Asteraceae	Tarkha	Aerial parts	Antipyretic	1	1	1	1	1	1	1	1	1	1	1	0	1	0	0	0	0	0	0	0	0	0	0	0	0	0	0	0	0	0	0	0	0	0	0	0	0	0	0	0	0	0	0	0
	Seriphidium kurramensis (Qazilb.) Y. R. Sling	Asteraceae	Tarkha		Anthelmintic	1	0	1	0	1	1	0	1	1	1	0	1	1	1	0	1	1	1	1	1	1	1	1	1	1	1	1	1	1	1	0	0	0	0	0	0	0	0	0	0	0	0	0	0
	Seriphidium kurramensis (Qazilb.) Y. R. Sling	Asteraceae	Tarkha		Antimalarial	1	1	1	1	1	1	1	1	1	0	1	1	1	1	0	1	1	1	1	1	1	1	1	1	1	1	1	1	1	1	1	1	1	1	1	1	1	1	1	1	1	1	1	1
	Solanum nigrum L.	Solanaceae	Bartang/Kharsobay	Fruit, Leaves	Antidiarrhoeal	1	1	1	0	0	0	0	0	0	0	0	0	0	0	0	0	0	0	0	0	0	0	0	0	0	0	0	0	0	0	0	0	0	0	0	0	0	0	0	0	0	0	0	0
	Solanum nigrum L.	Solanaceae	Bartang/Kharsobay		Antidiuretic	1	1	1	1	1	1	0	0	0	0	0	0	0	0	0	0	0	0	0	0	0	0	0	0	0	0	0	0	0	0	0	0	0	0	0	0	0	0	0	0	0	0	0	0
	Solanum nigrum L.	Solanaceae	Bartang/Kharsobay		Hepatitis	1	0	0	1	0	0	1	0	0	1	1	0	1	0	0	0	0	0	0	0	0	0	0	0	0	0	0	0	0	0	0	0	0	0	0	0	0	0	0	0	0	0	0	0
	Solanum surratense Burm. f.	Solanaceae	Marghony	Fruit	Cough	1	1	1	1	1	1	1	0	0	1	1	1	0	1	0	0	0	0	0	0	0	0	0	0	0	0	0	0	0	0	0	0	0	0	0	0	0	0	0	0	0	0	0	0
	Sonchus asper (L.) Hill	Asteraceae	Tareza	Leaves, Root	Hepatitis	1	1	1	1	1	0	1	0	0	1	1	1	1	1	1	0	0	0	0	0	0	0	0	0	0	0	0	0	0	0	0	0	0	0	0	0	0	0	0	0	0	0	0	0
	Tanacetum artemisioides L.	Asteraceae	Zawil	Aerial parts	Antidiabetic	1	1	1	1	0	1	1	1	1	1	1	0	1	1	0	0	1	0	0	1	0	0	0	0	0	0	0	0	0	0	0	0	0	0	0	0	0	0	0	0	0	0	0	0
	Tanacetum artemisioides L.	Asteraceae	Zawil		Antiseptic	1	1	1	1	0	0	0	0	0	0	0	0	0	0	0	0	0	0	0	0	0	0	0	0	0	0	0	0	0	0	0	0	0	0	0	0	0	0	0	0	0	0	0	0
	Tanacetum artemisioides L.	Asteraceae	Zawil		Cough	0	1	1	0	1	1	1	0	0	0	0	0	0	0	0	0	0	0	0	0	0	0	0	0	0	0	0	0	0	0	0	0	0	0	0	0	0	0	0	0	0	0	0	0
	Tanacetum artemisioides L.	Asteraceae	Zawil		Hepatitis	1	1	1	0	0	0	1	1	1	0	0	0	0	0	0	0	0	0	0	0	0	0	0	0	0	0	0	0	0	0	0	0	0	0	0	0	0	0	0	0	0	0	0	0
	Taraxicum officinale L.	Asteraceae	Chechopaska	Aerial parts	Tonic	1	1	1	1	1	1	1	1	1	1	1	1	0	1	1	0	0	0	0	0	0	0	0	0	0	0	0	0	0	0	0	0	0	0	0	0	0	0	0	0	0	0	0	0
	Taraxicum officinale L.	Asteraceae	Chechopaska		Hepatitis	1	1	1	1	1	1	1	1	1	1	1	1	1	1	1	1	1	1	1	1	1	1	1	1	1	1	1	1	1	1	1	1	1	0	0	0	0	0	0	0	0	0	0	0
	Teucrium stocksianum Boiss.	Lamiaceae	Harboty/Gulbahar	Aerial parts	Anthelmintic	1	1	1	1	1	1	1	1	0	1	1	1	1	0	0	0	0	0	0	0	0	0	0	0	0	0	0	0	0	0	0	0	0	0	0	0	0	0	0	0	0	0	0	0
	Teucrium stocksianum Boiss.	Lamiaceae	Harboty/Gulbahar		Antidiabetic	1	1	1	1	1	1	1	0	1	0	0	0	0	0	0	0	0	0	0	0	0	0	0	0	0	0	0	0	0	0	0	0	0	0	0	0	0	0	0	0	0	0	0	0
	Teucrium stocksianum Boiss.	Lamiaceae	Harboty/Gulbahar		Antidiuretic	1	1	0	0	0	0	0	0	0	0	0	0	0	0	0	0	0	0	0	0	0	0	0	0	0	0	0	0	0	0	0	0	0	0	0	0	0	0	0	0	0	0	0	0
	Teucrium stocksianum Boiss.	Lamiaceae	Harboty/Gulbahar		Antipyretic	1	1	1	1	1	1	0	0	0	0	0	0	0	0	0	0	0	0	0	0	0	0	0	0	0	0	0	0	0	0	0	0	0	0	0	0	0	0	0	0	0	0	0	0
	Thymus linearis L.	Lamiaceae	Paney/Mawory	Aerial parts	Cough	1	1	1	1	1	1	1	1	1	1	1	1	0	1	1	0	1	1	1	1	1	1	1	1	1	1	1	1	1	1	1	1	1	1	1	1	1	1	1	1	1	0	0	0
	Thymus linearis L.	Lamiaceae	Paney/Mawory		Appetizer	1	1	1	1	1	1	1	0	1	1	1	0	0	1	0	0	0	0	0	0	0	0	0	0	0	0	0	0	0	0	0	0	0	0	0	0	0	0	0	0	0	0	0	0
	Thymus linearis L.	Lamiaceae	Paney/Mawory		Carminative	1	1	1	0	1	0	1	1	1	1	1	0	1	1	1	0	1	1	1	1	1	1	1	1	1	1	1	1	1	1	1	1	1	1	1	1	1	1	1	0	1	1	1	1
	Tulipa clusiana DC	Liliaceae	Spergha	Rhizome	Anthelmintic	1	1	1	1	0	1	1	1	1	0	1	1	1	1	1	0	0	1	0	0	0	0	0	0	0	0	0	0	0	0	0	0	0	0	0	0	0	0	0	0	0	0	0	0
	Urtica dioica L.	Urticaceae	Sezonky	Aerial parts	Anti-inflammatory	1	1	1	1	1	0	0	1	1	1	1	1	1	1	1	1	1	0	0	0	0	0	0	0	0	0	0	0	0	0	0	0	0	0	0	0	0	0	0	0	0	0	0	0
	Urtica dioica L.	Urticaceae	Sezonky		Joint pain	1	1	1	1	1	1	1	1	1	1	1	1	0	0	0	0	0	0	0	0	0	0	0	0	0	0	0	0	0	0	0	0	0	0	0	0	0	0	0	0	0	0	0	0
	Valeriana jatamansi Jones	Valerianaceae	Mehkek	Root	Aphrodisiac	1	1	1	1	1	1	0	1	1	1	1	0	1	1	1	1	1	1	0	1	0	0	1	0	0	0	0	0	0	0	0	0	0	0	0	0	0	0	0	0	0	0	0	0
	Verbascum thapsus L.	Scruphulariaceae	Kharghogy	Leaves	Antiseptic	1	1	1	1	1	1	1	1	1	1	1	1	1	1	0	0	0	0	0	0	0	0	0	0	0	0	0	0	0	0	0	0	0	0	0	0	0	0	0	0	0	0	0	0
	Verbascum thapsus L.	Scruphulariaceae	Kharghogy		Ear problems	1	1	1	0	0	0	0	0	0	0	0	0	0	0	0	0	0	0	0	0	0	0	0	0	0	0	0	0	0	0	0	0	0	0	0	0	0	0	0	0	0	0	0	0
	Vincetoxicum cardiostephanum (Rech.f) Rech.f.	Asclepiadaceae	Kamyaboti	Whole plant	Chest problems	1	1	1	0	1	1	0	0	0	0	0	1	1	1	1	1	1	1	1	1	1	0	0	1	1	0	0	0	0	0	0	0	0	0	0	0	0	0	0	0	0	0	0	0
	Viola canescens Wall ex Roxb	Violaceae	Benefsha	Leaves, Rhizome	Chest problems	1	0	1	0	1	1	0	1	1	1	1	1	1	1	0	1	0	0	0	0	0	0	0	0	0	0	0	0	0	0	0	0	0	0	0	0	0	0	0	0	0	0	0	0
	Viola canescens Wall ex Roxb	Violaceae	Benefsha		Cough	1	1	1	1	1	1	1	1	0	1	1	1	1	1	1	1	1	1	1	1	1	1	1	0	0	0	0	0	1	0	0	0	0	0	0	0	0	0	0	0	0	0	0	0
	Withania coagulans (Stocks) Dunal in DC.	Solanaceae	hapyanaga/ Shapynga	Fruit	Stomach pain	1	1	1	1	1	1	1	1	1	1	1	1	1	1	1	1	1	1	1	1	1	1	1	1	1	1	1	1	1	1	1	1	1	1	1	1	1	1	1	1	1	1	1	1
	Withania coagulans (Stocks) Dunal in DC.	Solanaceae	hapyanaga/ Shapynga		Antidiabetic	1	1	1	0	1	1	0	1	0	0	0	0	0	0	0	0	0	0	0	0	0	0	0	0	0	0	0	0	0	0	0	0	0	0	0	0	0	0	0	0	0	0	0	0
	Withania coagulans (Stocks) Dunal in DC.	Solanaceae	hapyanaga/ Shapynga		Antiulcergenic	1	1	1	1	1	1	0	0	1	1	0	1	1	1	0	0	0	0	0	0	0	0	0	0	0	0	0	0	0	0	0	0	0	0	0	0	0	0	0	0	0	0	0	0
	Withania coagulans (Stocks) Dunal in DC.	Solanaceae	hapyanaga/ Shapynga		Constipation	1	1	1	1	1	1	1	1	1	1	1	1	1	1	1	1	1	1	1	1	1	1	1	1	1	1	1	1	1	1	1	1	1	1	1	1	1	1	1	1	1	1	1	0
	Xanthium strumarium L.	Asteraceae	Azghy	Fruit	Skin problems	1	1	1	0	1	1	0	1	1	0	0	1	0	0	0	0	1	0	0	0	0	0	0	0	0	0	0	0	0	0	0	0	0	0	0	0	0	0	0	0	0	0	0	0
	Zea mays L.	Poaceae	Jawar	Grains	Obesity	1	1	1	1	1	1	0	1	0	0	0	0	0	0	0	0	0	0	0	0	0	0	0	0	0	0	0	0	0	0	0	0	0	0	0	0	0	0	0	0	0	0	0	0
	Zingeber officinale L.	Zingiberaceae	Adrek	Rhizome	Cough	1	1	1	1	1	1	1	1	1	1	1	1	1	1	1	1	1	1	1	1	1	1	0	1	1	0	1	1	1	1	1	1	1	1	1	1	1	1	1	1	0	1	1	1
	Ziziphora tenious L.	Lamiaceae	Sahrawaleny	Leaves	Appetizer	1	1	1	1	1	1	1	1	1	1	1	1	0	1	0	1	0	0	0	0	0	0	0	0	0	0	0	0	0	0	0	0	0	0	0	0	0	0	0	0	0	0	0	0
	Ziziphora tenious L.	Lamiaceae	Sahrawaleny		Carminative	1	1	1	1	1	1	0	0	1	1	0	0	0	0	0	0	0	0	0	0	0	0	0	0	0	0	0	0	0	0	0	0	0	0	0	0	0	0	0	0	0	0	0	0
[truncated: 65 more columns]

## Sheet: Family & FUV
	Plant species	Family		Family	Plant species	Total		Family	Count of Plant species			Family	Plant species	UV		Family	No. of Plant species	Sum of UV	FUV
	Abies pindrow Royle ex D. Don	Pinaceae		Asteraceae		8		Asteraceae	8			Adiantaceae	Adiantum capillus veneris L.	0.175926		Adiantaceae	1	0.175926	0.175926
	Adiantum capillus veneris L.	Adiantaceae			Artemisia absanthium L.			Lamiaceae	7			Aizoaceae	Portulaca oleracea L.	0.287037		Aizoaceae	1	0.287037	0.287037
	Allium cepa L.	Liliaceae			Artemsia scoparia Waldst. & Kit			Rosacae	4			Amaranthaceae	Amaranthus viridis L.	0.342593		Amaranthaceae	1	0.342593	0.342593
	Allium sativum L.	Liliaceae			Cichorium intybus L.			Moraceae	3			Anacardiaceae	Magnifera indica L.	0.259259		Anacardiaceae	1	0.259259	0.259259
	Aloe vera (L.) Burm. f.	Asphodelaceae			Seriphidium kurramensis (Qazilb.) Y. R. Sling			Asclepiadaceae	3			Apiaceae	Coriander sativum L.	0.537037		Apiaceae	2	1.5	0.75
	Amaranthus viridis L.	Amaranthaceae			Sonchus asper (L.) Hill			Polygonaceae	3			Apiaceae	Foeniculum vulgare Miller.	0.962963		Arecaceae	1	0.324074	0.324074
	Artemisia absanthium L.	Asteraceae			Tanacetum artemisioides L.			Rosaceae	3			Arecaceae	Nannorrhops retchiana (Griff) Aitchison, J.L.	0.324074		Asclepiadaceae	3	2.13889	0.712963
	Artemsia scoparia Waldst. & Kit	Asteraceae			Taraxicum officinale L.			Brassicaceae	3			Asclepiadaceae	Calotropis procera (Willd) R.Brown	0.759259		Asparagaceae	1	0.0648148	0.0648148
	Asparagus adscendens Roxb.	Asparagaceae			Xanthium strumarium L.			Solanaceae	3			Asclepiadaceae	Caralluma tuberculata N. E. Brown	1.2037		Asphodelaceae	1	0.222222	0.222222
	Berberis lycium Royle	Berberidaceae		Lamiaceae		7		Cucurbitaceae	3			Asclepiadaceae	Vincetoxicum cardiostephanum (Rech.f) Rech.f.	0.175926		Asteraceae	8	4.87963	0.609954
	Bergenia ciliate (Haw)	Saxifragaceae			Marrubium vulgare L.			Liliaceae	3			Asparagaceae	Asparagus adscendens Roxb.	0.0648148		Berberidaceae	1	0.703704	0.703704
	Calotropis procera (Willd) R.Brown	Asclepiadaceae			Mentha longifolia (L.) Huds.			Poaceae	2			Asphodelaceae	Aloe vera (L.) Burm. f.	0.222222		Boraginaceae	1	0.166667	0.166667
	Cannabis sativa L.	Cannabinaceae			Mentha viridis L.			Pinaceae	2			Asteraceae	Artemisia absanthium L.	1.34259		Brassicaceae	3	0.509259	0.169753
	Caralluma tuberculata N. E. Brown	Asclepiadaceae			Salvia reflexia Hormn			Zingiberaceae	2			Asteraceae	Artemsia scoparia Waldst. & Kit	0.685185		Cannabinaceae	1	0.777778	0.777778
	Cassia fistula L.	Fabaceae			Teucrium stocksianum Boiss.			Chenopodiaceae	2			Asteraceae	Cichorium intybus L.	0.851852		Chenopodiaceae	2	0.185185	0.0925926
	Chenopodium album L.	Chenopodiaceae			Thymus linearis L.			Plantaginaceae	2			Asteraceae	Seriphidium kurramensis (Qazilb.) Y. R. Sling	0.916667		Cucurbitaceae	3	1.2037	0.401235
	Chenopodium ambrosoides L.	Chenopodiaceae			Ziziphora tenious L.			Apiaceae	2			Asteraceae	Sonchus asper (L.) Hill	0.138889		Ebenaceae	1	0.231481	0.231481
	Cichorium intybus L.	Asteraceae		Rosacae		4		Fabaceae	2			Asteraceae	Tanacetum artemisioides L.	0.37963		Elaeagnaceae	1	0.111111	0.111111
	Citrullus colocynthes	Cucurbitaceae			Fragaria nubicola (Hook.f.) Lindl. ex Lacaita			Zygophyllaceae	2			Asteraceae	Taraxicum officinale L.	0.472222		Ephedraceae	1	0.37037	0.37037
	Coriander sativum L.	Apiaceae			Prunus jacquemontii Hook.			Equisetaceae	1			Asteraceae	Xanthium strumarium L.	0.0925926		Equisetaceae	1	0.25	0.25
	Cotoneaster microphyllus Wall. Ex Lindl.	Rosaceae			Rosa moschata J. Herm.			Sambucaceae	1			Berberidaceae	Berberis lycium Royle	0.703704		Fabaceae	2	1.33333	0.666667
	Cratagus oxycantha L.	Rosaceae			Rubus fruitcosus L.			Punicaceae	1			Boraginaceae	Onosma hispida Wall. ex G. Don	0.166667		Fagaceae	1	0.240741	0.240741
	Cucurbita maxima Duch. ex Lam	Cucurbitaceae		Moraceae		3		Anacardiaceae	1			Brassicaceae	Eruica sativa Mill.	0.175926		Fumariaceae	1	0.712963	0.712963
	Curcuma longa L.	Zingiberaceae			Ficus carica L.			Thymelaeaceae	1			Brassicaceae	Lepidium virginicum L.	0.0462963		Juglandaceae	1	0.861111	0.861111
	Daphne mucronata Royle	Thymelaeaceae			Morus alba L.			Fagaceae	1			Brassicaceae	Raphanus sativus L.	0.287037		Lamiaceae	7	3.62037	0.517196
	Diospyros lotus L.	Ebenaceae			Morus nigra L.			Ephedraceae	1			Cannabinaceae	Cannabis sativa L.	0.777778		Liliaceae	3	1.2963	0.432099
	Elaeagnus angustifolia L.	Elaeagnaceae		Asclepiadaceae		3		Fumariaceae	1			Chenopodiaceae	Chenopodium album L.	0.101852		Malvaceae	1	0.546296	0.546296
	Ephedra gerardiana Wall. Ex. Stapf.	Ephedraceae			Calotropis procera (Willd) R.Brown			Asphodelaceae	1			Chenopodiaceae	Chenopodium ambrosoides L.	0.0833333		Meliaceae	1	0.546296	0.546296
	Equisetum arvense L.	Equisetaceae			Caralluma tuberculata N. E. Brown			Juglandaceae	1			Cucurbitaceae	Citrullus colocynthes	0.444444		Moraceae	3	1.08333	0.361111
	Eruica sativa Mill.	Brassicaceae			Vincetoxicum cardiostephanum (Rech.f) Rech.f.			Scruphulariaceae	1			Cucurbitaceae	Cucurbita maxima Duch. ex Lam	0.138889		Morchellaceae	1	0.37963	0.37963
	Fagonia cretica L.	Zygophyllaceae		Polygonaceae		3		Arecaceae	1			Cucurbitaceae	Momordica charantia L.	0.62037		Oleaceae	1	0.453704	0.453704
	Ficus carica L.	Moraceae			Polygonatum verticillatum L.			Valerianaceae	1			Ebenaceae	Diospyros lotus L.	0.231481		Oxalidaceae	1	0.0462963	0.0462963
	Foeniculum vulgare Miller.	Apiaceae			Rheum speciforme Royle.			Adiantaceae	1			Elaeagnaceae	Elaeagnus angustifolia L.	0.111111		Papaveraceae	1	0.537037	0.537037
	Fragaria nubicola (Hook.f.) Lindl. ex Lacaita	Rosacae			Rumex dentatus L.			Platanaceae	1			Ephedraceae	Ephedra gerardiana Wall. Ex. Stapf.	0.37037		Pinaceae	2	0.212963	0.106481
	Fumaria indica (Hausskn.) Pugsley	Fumariaceae		Rosaceae		3		Malvaceae	1			Equisetaceae	Equisetum arvense L.	0.25		Plantaginaceae	2	0.611111	0.305556
	Hordeum vulgare L.	Poaceae			Cotoneaster microphyllus Wall. Ex Lindl.			Asparagaceae	1			Fabaceae	Cassia fistula L.	1.10185		Platanaceae	1	0.12037	0.12037
	Juglans regia L.	Juglandaceae			Cratagus oxycantha L.			Meliaceae	1			Fabaceae	Robinia pseudo-acacia L.	0.231481		Poaceae	2	0.175926	0.087963
	Lepidium virginicum L.	Brassicaceae			Rosa webbiana Wall ex. Royle			Ranunculaceae	1			Fagaceae	Quercus baloot Griff	0.240741		Polygonaceae	3	0.611111	0.203704
	Magnifera indica L.	Anacardiaceae		Brassicaceae		3		Aizoaceae	1			Fumariaceae	Fumaria indica (Hausskn.) Pugsley	0.712963		Punicaceae	1	0.648148	0.648148
	Malva neglecta Wallr.	Malvaceae			Eruica sativa Mill.			Amaranthaceae	1			Juglandaceae	Juglans regia L.	0.861111		Ranunculaceae	1	0.037037	0.037037
	Marrubium vulgare L.	Lamiaceae			Lepidium virginicum L.			Morchellaceae	1			Lamiaceae	Marrubium vulgare L.	0.509259		Rosacae	4	1	0.25
	Melia azedarach L.	Meliaceae			Raphanus sativus L.			Saxifragaceae	1			Lamiaceae	Mentha longifolia (L.) Huds.	0.592593		Rosaceae	3	0.824074	0.274691
	Mentha longifolia (L.) Huds.	Lamiaceae		Solanaceae		3		Cannabinaceae	1			Lamiaceae	Mentha viridis L.	0.666667		Sambucaceae	1	0.157407	0.157407
	Mentha viridis L.	Lamiaceae			Solanum nigrum L.			Berberidaceae	1			Lamiaceae	Salvia reflexia Hormn	0.25		Saxifragaceae	1	0.175926	0.175926
	Momordica charantia L.	Cucurbitaceae			Solanum surratense Burm. f.			Boraginaceae	1			Lamiaceae	Teucrium stocksianum Boiss.	0.277778		Scruphulariaceae	1	0.166667	0.166667
	Morchella esculenta Fr.	Morchellaceae			Withania coagulans (Stocks) Dunal in DC.			Urticaceae	1			Lamiaceae	Thymus linearis L.	1.06481		Solanaceae	3	1.90741	0.635802
	Morus alba L.	Moraceae		Cucurbitaceae		3		Papaveraceae	1			Lamiaceae	Ziziphora tenious L.	0.259259		Thymelaeaceae	1	0.453704	0.453704
	Morus nigra L.	Moraceae			Citrullus colocynthes			Violaceae	1			Liliaceae	Allium cepa L.	0.842593		Urticaceae	1	0.296296	0.296296
	Nannorrhops retchiana (Griff) Aitchison, J.L.	Arecaceae			Cucurbita maxima Duch. ex Lam			Ebenaceae	1			Liliaceae	Allium sativum L.	0.259259		Valerianaceae	1	0.222222	0.222222
	Olea ferruginea (Wall. Ex G. Don) Cif.	Oleaceae			Momordica charantia L.			Elaeagnaceae	1			Liliaceae	Tulipa clusiana DC	0.194444		Violaceae	1	0.361111	0.361111
	Onosma hispida Wall. ex G. Don	Boraginaceae		Liliaceae		3		Oleaceae	1			Malvaceae	Malva neglecta Wallr.	0.546296		Zingiberaceae	2	0.666667	0.333333
	Oxalis corniculata L.	Oxalidaceae			Allium cepa L.			Oxalidaceae	1			Meliaceae	Melia azedarach L.	0.546296		Zygophyllaceae	2	0.685185	0.342593
	Papaver somineferium L.	Papaveraceae			Allium sativum L.			Grand Total	92			Moraceae	Ficus carica L.	0.175926		Grand Total	92	35.6944	0.387983
	Peganum harmala L.	Zygophyllaceae			Tulipa clusiana DC							Moraceae	Morus alba L.	0.259259
	Pinus wallichiana A.B. Jackson	Pinaceae		Poaceae		2						Moraceae	Morus nigra L.	0.648148
	Plantago lanceolata L.	Plantaginaceae			Hordeum vulgare L.							Morchellaceae	Morchella esculenta Fr.	0.37963
	Plantago major L.	Plantaginaceae			Zea mays L.							Oleaceae	Olea ferruginea (Wall. Ex G. Don) Cif.	0.453704
	Platanus orientalis L.	Platanaceae		Pinaceae		2						Oxalidaceae	Oxalis corniculata L.	0.0462963
	Polygonatum verticillatum L.	Polygonaceae			Abies pindrow Royle ex D. Don							Papaveraceae	Papaver somineferium L.	0.537037
	Portulaca oleracea L.	Aizoaceae			Pinus wallichiana A.B. Jackson							Pinaceae	Abies pindrow Royle ex D. Don	0.0462963
	Prunus jacquemontii Hook.	Rosacae		Zingiberaceae		2						Pinaceae	Pinus wallichiana A.B. Jackson	0.166667
	Punica granatum L.	Punicaceae			Curcuma longa L.							Plantaginaceae	Plantago lanceolata L.	0.25
	Quercus baloot Griff	Fagaceae			Zingeber officinale L.							Plantaginaceae	Plantago major L.	0.361111
	Raphanus sativus L.	Brassicaceae		Chenopodiaceae		2						Platanaceae	Platanus orientalis L.	0.12037
	Rheum speciforme Royle.	Polygonaceae			Chenopodium album L.							Poaceae	Hordeum vulgare L.	0.101852
	Robinia pseudo-acacia L.	Fabaceae			Chenopodium ambrosoides L.							Poaceae	Zea mays L.	0.0740741
	Rosa moschata J. Herm.	Rosacae		Plantaginaceae		2						Polygonaceae	Polygonatum verticillatum L.	0.259259
	Rosa webbiana Wall ex. Royle	Rosaceae			Plantago lanceolata L.							Polygonaceae	Rheum speciforme Royle.	0.12037
	Rubus fruitcosus L.	Rosacae			Plantago major L.							Polygonaceae	Rumex dentatus L.	0.231481
	Rumex dentatus L.	Polygonaceae		Apiaceae		2						Punicaceae	Punica granatum L.	0.648148
	Rununculus muricatus L.	Ranunculaceae			Coriander sativum L.							Ranunculaceae	Rununculus muricatus L.	0.037037
	Salvia reflexia Hormn	Lamiaceae			Foeniculum vulgare Miller.							Rosacae	Fragaria nubicola (Hook.f.) Lindl. ex Lacaita	0.166667
	Sambucus nigra L.	Sambucaceae		Fabaceae		2						Rosacae	Prunus jacquemontii Hook.	0.166667
	Seriphidium kurramensis (Qazilb.) Y. R. Sling	Asteraceae			Cassia fistula L.							Rosacae	Rosa moschata J. Herm.	0.407407
	Solanum nigrum L.	Solanaceae			Robinia pseudo-acacia L.							Rosacae	Rubus fruitcosus L.	0.259259
	Solanum surratense Burm. f.	Solanaceae		Zygophyllaceae		2						Rosaceae	Cotoneaster microphyllus Wall. Ex Lindl.	0.398148
	Sonchus asper (L.) Hill	Asteraceae			Fagonia cretica L.							Rosaceae	Cratagus oxycantha L.	0.212963
	Tanacetum artemisioides L.	Asteraceae			Peganum harmala L.							Rosaceae	Rosa webbiana Wall ex. Royle	0.212963
	Taraxicum officinale L.	Asteraceae		Equisetaceae		1						Sambucaceae	Sambucus nigra L.	0.157407
	Teucrium stocksianum Boiss.	Lamiaceae			Equisetum arvense L.							Saxifragaceae	Bergenia ciliate (Haw)	0.175926
	Thymus linearis L.	Lamiaceae		Sambucaceae		1						Scruphulariaceae	Verbascum thapsus L.	0.166667
	Tulipa clusiana DC	Liliaceae			Sambucus nigra L.							Solanaceae	Solanum nigrum L.	0.148148
	Urtica dioica L.	Urticaceae		Punicaceae		1						Solanaceae	Solanum surratense Burm. f.	0.12963
	Valeriana jatamansi Jones	Valerianaceae			Punica granatum L.							Solanaceae	Withania coagulans (Stocks) Dunal in DC.	1.62963
	Verbascum thapsus L.	Scruphulariaceae		Anacardiaceae		1						Thymelaeaceae	Daphne mucronata Royle	0.453704
	Vincetoxicum cardiostephanum (Rech.f) Rech.f.	Asclepiadaceae			Magnifera indica L.							Urticaceae	Urtica dioica L.	0.296296
	Viola canescens Wall ex Roxb	Violaceae		Thymelaeaceae		1						Valerianaceae	Valeriana jatamansi Jones	0.222222
	Withania coagulans (Stocks) Dunal in DC.	Solanaceae			Daphne mucronata Royle							Violaceae	Viola canescens Wall ex Roxb	0.361111
	Xanthium strumarium L.	Asteraceae		Fagaceae		1						Zingiberaceae	Curcuma longa L.	0.240741
	Zea mays L.	Poaceae			Quercus baloot Griff							Zingiberaceae	Zingeber officinale L.	0.425926
	Zingeber officinale L.	Zingiberaceae		Ephedraceae		1						Zygophyllaceae	Fagonia cretica L.	0.509259
	Ziziphora tenious L.	Lamiaceae			Ephedra gerardiana Wall. Ex. Stapf.							Zygophyllaceae	Peganum harmala L.	0.175926
				Fumariaceae		1
					Fumaria indica (Hausskn.) Pugsley
				Asphodelaceae		1
					Aloe vera (L.) Burm. f.
				Juglandaceae		1
					Juglans regia L.
				Scruphulariaceae		1
					Verbascum thapsus L.
				Arecaceae		1
					Nannorrhops retchiana (Griff) Aitchison, J.L.
				Valerianaceae		1
					Valeriana jatamansi Jones
				Adiantaceae		1
					Adiantum capillus veneris L.
				Platanaceae		1
					Platanus orientalis L.
				Malvaceae		1
					Malva neglecta Wallr.
				Asparagaceae		1
					Asparagus adscendens Roxb.
				Meliaceae		1
					Melia azedarach L.
				Ranunculaceae		1
					Rununculus muricatus L.
				Aizoaceae		1
					Portulaca oleracea L.
				Amaranthaceae		1
					Amaranthus viridis L.
				Morchellaceae		1
					Morchella esculenta Fr.
				Saxifragaceae		1
					Bergenia ciliate (Haw)
				Cannabinaceae		1
					Cannabis sativa L.
				Berberidaceae		1
					Berberis lycium Royle
				Boraginaceae		1
					Onosma hispida Wall. ex G. Don
				Urticaceae		1
					Urtica dioica L.
				Papaveraceae		1
					Papaver somineferium L.
				Violaceae		1
					Viola canescens Wall ex Roxb
				Ebenaceae		1
					Diospyros lotus L.
				Elaeagnaceae		1
					Elaeagnus angustifolia L.
				Oleaceae		1
					Olea ferruginea (Wall. Ex G. Don) Cif.
				Oxalidaceae		1
					Oxalis corniculata L.
				Grand Total		92

## Sheet: Sheet6
	Row Labels	Sum of Use reports	Sum of Use reports2	Sum of Use reports3	Sum of Use reports4	Sum of Use reports5	Sum of Use reports6	Sum of Use reports7	Sum of Use reports8	Sum of Use reports9	Sum of Use reports10	Sum of Use reports11	Sum of Use reports12	Sum of Use reports13	Sum of Use reports14	Sum of Use reports15	Sum of Use reports16	Sum of Use reports17	Sum of Use reports18	Sum of Use reports19	Sum of Use reports20	Sum of Use reports21	Sum of Use reports22	Sum of Use reports23	Sum of Use reports24	Sum of Use reports25	Sum of Use reports26	Sum of Use reports27	Sum of Use reports28	Sum of Use reports29	Sum of Use reports30	Sum of Use reports31	Sum of Use reports32	Sum of Use reports33	Sum of Use reports34	Sum of Use reports35	Sum of Use reports36	Sum of Use reports37	Sum of Use reports38	Sum of Use reports39	Sum of Use reports40	Sum of Use reports41	Sum of Use reports42	Sum of Use reports43	Sum of Use reports44	Sum of Use reports45	Sum of Use reports46	Sum of Use reports47	Sum of Use reports48
	Abies pindrow Royle ex D. Don	1	1	1	0	0	1	0	0	0	0	0	0	0	0	0	0	0	0	0	0	0	0	0	0	0	0	0	0	0	0	0	0	0	0	0	0	0	0	0	0	0	0	0	0	0	0	0	0
	Adiantum capillus veneris L.	1	1	1	1	1	1	1	1	1	0	0	0	0	1	0	1	0	1	1	0	0	0	0	0	0	0	0	0	0	0	0	0	0	0	0	0	0	0	0	0	0	0	0	0	0	0	0	0
	Allium cepa L.	3	3	2	2	2	2	2	2	1	2	2	2	2	2	2	2	2	2	2	2	2	2	2	2	2	2	2	2	1	2	2	1	1	1	2	1	1	1	1	2	2	1	0	1	1	0	1	0
	Allium sativum L.	2	2	1	2	2	1	0	1	1	0	1	1	0	1	1	1	1	1	1	1	1	1	0	0	0	0	0	0	0	0	0	0	0	0	0	0	0	0	0	0	0	0	0	0	0	0	0	0
	Aloe vera (L.) Burm. f.	1	1	1	0	1	1	1	0	1	1	1	1	0	1	1	1	0	1	1	1	1	1	1	0	0	0	0	0	0	0	0	0	0	0	0	0	0	0	0	0	0	0	0	0	0	0	0	0
	Amaranthus viridis L.	2	2	2	2	2	1	1	1	1	1	1	1	0	1	1	1	1	0	1	1	1	1	0	1	1	1	1	1	1	0	0	0	0	0	0	0	0	0	0	0	0	0	0	0	0	0	0	0
	Artemisia absanthium L.	5	5	4	4	4	2	3	3	2	2	3	2	2	2	2	2	2	2	2	2	2	1	2	2	2	2	2	2	2	2	1	1	1	1	1	1	1	1	1	1	1	1	1	1	1	1	1	1
	Artemsia scoparia Waldst. & Kit	2	3	2	3	2	3	2	3	3	3	2	2	1	2	2	2	2	2	2	2	1	1	1	1	1	1	1	1	0	1	1	1	1	1	1	1	1	0	1	0	0	0	0	0	0	0	0	0
	Asparagus adscendens Roxb.	1	1	1	0	1	1	0	0	0	0	0	0	0	0	0	0	0	0	0	0	0	0	0	0	0	0	0	0	0	0	0	0	0	0	0	0	0	0	0	0	0	0	0	0	0	0	0	0
	Berberis lycium Royle	4	4	1	4	3	2	3	3	3	3	3	3	2	3	1	2	2	1	1	1	0	1	1	0	1	1	1	1	1	1	1	1	1	1	0	0	0	0	0	0	0	0	0	0	0	0	0	0
	Bergenia ciliate (Haw)	2	2	2	2	1	2	1	1	1	0	1	1	0	0	0	0	0	0	0	0	0	0	0	0	0	0	0	0	0	0	0	0	0	0	0	0	0	0	0	0	0	0	0	0	0	0	0	0
	Calotropis procera (Willd) R.Brown	2	2	2	2	2	2	1	2	2	2	1	2	1	2	1	1	2	1	1	1	1	1	1	0	1	1	1	1	1	1	1	1	1	1	1	1	1	1	1	1	1	1	1	1	1	1	1	1
	Cannabis sativa L.	2	2	2	2	2	2	2	2	2	2	2	2	2	2	2	1	2	2	1	2	2	2	2	2	2	1	1	2	2	2	1	1	1	1	1	1	1	1	1	1	1	0	0	1	0	0	0	0
	Caralluma tuberculata N. E. Brown	4	4	4	3	3	2	2	2	2	2	2	2	2	2	2	2	2	2	1	2	2	1	1	1	1	1	1	1	1	1	1	1	1	1	1	1	1	1	1	1	1	1	1	1	1	1	1	1
	Cassia fistula L.	3	2	2	2	3	3	3	2	3	2	2	3	3	3	2	3	3	3	2	3	2	3	3	3	3	3	2	2	2	2	2	1	1	1	1	1	1	1	1	1	1	1	1	1	1	1	1	0
	Chenopodium album L.	1	1	0	1	1	0	0	1	0	0	1	0	0	0	0	0	0	0	0	0	0	0	0	0	0	0	0	0	0	0	0	1	0	0	0	0	0	0	0	0	0	0	0	0	0	0	0	0
	Chenopodium ambrosoides L.	1	1	1	0	1	0	1	1	0	0	0	0	0	0	0	0	0	0	0	0	0	0	0	0	0	0	0	0	0	0	0	0	0	0	0	0	0	0	0	0	0	0	0	0	0	0	0	0
	Cichorium intybus L.	4	3	4	3	4	4	2	2	4	4	2	3	3	3	1	2	3	2	1	2	2	2	2	2	2	1	1	1	1	1	1	1	1	1	1	0	0	0	0	0	0	0	0	0	0	0	0	0
	Citrullus colocynthes	3	3	3	3	2	1	3	3	2	3	2	1	2	2	0	1	1	1	1	1	1	1	0	0	0	0	0	0	0	0	0	0	0	0	0	0	0	0	0	0	0	0	0	0	0	0	0	0
	Coriander sativum L.	3	2	3	3	2	0	2	2	2	1	2	2	2	2	2	1	1	1	1	1	1	1	2	1	1	1	1	1	1	1	1	1	0	0	0	0	0	0	0	0	0	0	0	0	0	0	0	0
	Cotoneaster microphyllus Wall. Ex Lindl.	2	2	1	2	2	2	1	1	1	1	1	0	1	1	1	1	1	1	0	1	1	0	1	1	1	1	1	1	0	1	1	1	1	1	0	0	0	0	0	0	0	0	0	0	0	0	0	0
	Cratagus oxycantha L.	2	2	2	1	1	2	2	2	1	0	1	1	1	0	0	0	0	0	0	0	0	0	0	0	0	0	0	0	0	0	0	0	0	0	0	0	0	0	0	0	0	0	0	0	0	0	0	0
	Cucurbita maxima Duch. ex Lam	2	2	2	2	1	0	1	1	0	1	0	0	0	0	0	0	0	0	0	0	0	0	0	0	0	0	0	0	0	0	0	0	0	0	0	0	0	0	0	0	0	0	0	0	0	0	0	0
	Curcuma longa L.	1	1	1	1	1	0	1	1	1	0	1	1	0	1	1	1	1	1	1	1	1	1	1	1	1	0	0	0	0	0	0	0	0	0	0	0	0	0	0	0	0	0	0	0	0	0	0	0
	Daphne mucronata Royle	2	2	2	2	2	2	1	1	1	1	1	1	1	1	1	1	1	1	1	1	1	1	1	1	1	1	1	1	1	1	1	1	1	1	1	1	1	0	0	0	0	0	0	0	0	0	0	0
	Diospyros lotus L.	2	2	2	1	2	1	1	1	1	1	0	1	1	1	0	1	1	0	1	0	0	0	0	0	0	0	0	0	0	0	0	0	0	0	0	0	0	0	0	0	0	0	0	0	0	0	0	0
	Elaeagnus angustifolia L.	2	2	2	1	2	0	1	0	0	0	0	0	0	0	0	0	0	0	0	0	0	0	0	0	0	0	0	0	0	0	0	0	0	0	0	0	0	0	0	0	0	0	0	0	0	0	0	0
	Ephedra gerardiana Wall. Ex. Stapf.	2	1	2	2	2	1	1	2	2	1	2	1	2	2	2	0	1	2	1	0	1	1	1	0	0	0	0	0	0	0	0	0	0	0	0	0	0	0	0	0	0	0	0	0	0	0	0	0
	Equisetum arvense L.	3	3	2	1	2	1	1	1	1	1	1	0	1	1	1	1	0	0	0	0	0	0	0	0	0	0	0	0	0	0	0	0	0	0	0	0	0	0	0	0	0	0	0	0	0	0	0	0
	Eruica sativa Mill.	2	1	2	2	2	1	0	0	1	1	1	1	1	1	0	0	0	0	0	0	0	0	0	0	0	0	0	0	0	0	0	0	0	0	0	0	0	0	0	0	0	0	0	0	0	0	0	0
	Fagonia cretica L.	3	3	3	2	3	3	2	1	2	2	2	1	2	2	1	2	2	1	1	0	1	0	1	1	1	1	1	1	1	0	0	0	0	0	0	0	0	0	0	0	0	0	0	0	0	0	0	0
	Ficus carica L.	1	1	1	1	1	1	1	1	1	1	0	0	1	0	1	1	0	0	1	0	0	0	0	0	0	0	0	0	0	0	0	0	0	0	0	0	0	0	0	0	0	0	0	0	0	0	0	0
	Foeniculum vulgare Miller.	2	2	2	2	2	2	2	1	2	2	2	2	2	1	2	2	2	1	2	2	2	2	2	2	2	2	2	2	2	1	1	1	0	1	1	1	1	1	1	1	1	1	1	1	1	1	1	1
	Fragaria nubicola (Hook.f.) Lindl. ex Lacaita	1	1	1	1	1	1	1	1	1	0	0	1	1	0	0	0	1	1	0	0	0	0	0	0	0	0	0	0	0	0	0	0	0	0	0	0	0	0	0	0	0	0	0	0	0	0	0	0
	Fumaria indica (Hausskn.) Pugsley	5	5	4	4	3	4	3	2	1	2	2	2	2	1	1	1	1	1	1	1	1	1	1	1	1	1	1	1	1	1	1	1	1	1	1	1	1	1	1	0	0	0	0	0	0	0	0	0
	Hordeum vulgare L.	1	1	1	1	1	1	0	0	1	1	1	0	0	0	0	0	0	0	0	0	0	0	0	0	0	0	0	0	0	0	0	0	0	0	0	0	0	0	0	0	0	0	0	0	0	0	0	0
	Juglans regia L.	3	3	3	3	2	3	2	2	3	1	3	3	2	2	2	1	2	2	2	2	2	2	2	2	2	2	1	1	1	1	1	1	1	1	1	1	1	1	1	1	1	1	1	0	0	0	0	0
	Lepidium virginicum L.	1	1	1	1	1	0	0	0	0	0	0	0	0	0	0	0	0	0	0	0	0	0	0	0	0	0	0	0	0	0	0	0	0	0	0	0	0	0	0	0	0	0	0	0	0	0	0	0
	Magnifera indica L.	2	2	1	2	2	2	2	1	2	2	1	1	1	0	0	0	0	0	0	0	0	0	0	0	1	0	0	0	1	0	0	0	0	0	0	0	0	0	0	0	0	0	0	0	0	0	0	0
	Malva neglecta Wallr.	3	3	2	3	3	1	1	1	1	2	2	1	2	1	2	2	0	1	1	1	1	1	1	1	1	1	1	1	1	1	1	1	0	1	0	0	0	0	0	0	0	0	0	0	0	0	0	0
	Marrubium vulgare L.	2	2	1	2	2	2	2	2	2	2	1	2	1	1	1	1	1	1	1	1	1	1	1	1	1	1	1	1	1	1	1	1	1	1	1	1	1	1	0	0	0	0	0	0	0	0	0	0
	Melia azedarach L.	3	3	3	3	3	3	2	3	3	1	3	3	1	2	2	2	1	0	1	1	1	1	1	0	1	1	1	0	0	0	0	0	0	0	0	0	0	0	0	0	0	0	0	0	0	0	0	0
	Mentha longifolia (L.) Huds.	3	3	3	3	2	2	3	2	1	2	2	1	1	1	1	1	1	1	1	1	1	1	1	1	1	1	1	1	1	0	1	1	1	1	1	1	1	1	1	1	1	0	0	0	0	0	0	0
	Mentha viridis L.	3	3	3	3	2	2	2	1	1	1	1	1	1	1	1	1	1	1	1	1	0	1	1	1	1	1	1	1	1	1	1	1	1	1	1	1	1	1	1	1	1	1	1	1	1	1	0	0
	Momordica charantia L.	1	1	1	1	1	1	1	1	1	1	1	1	1	1	1	1	1	1	1	1	1	1	1	1	1	1	1	1	1	1	1	1	1	1	1	1	1	1	1	1	1	1	1	1	1	1	1	1
	Morchella esculenta Fr.	1	1	1	1	1	1	1	1	1	1	1	1	1	1	1	1	1	1	1	1	1	1	1	1	1	1	1	1	1	1	1	1	1	1	1	1	0	0	0	0	0	0	0	0	0	0	0	0
	Morus alba L.	1	1	0	1	1	1	1	1	1	0	1	1	1	1	1	1	0	1	1	1	1	1	1	1	1	0	1	0	0	0	0	0	0	0	0	0	0	0	0	0	0	0	0	0	0	0	0	0
	Morus nigra L.	2	2	2	2	2	1	2	2	2	2	2	2	1	2	2	2	2	2	1	2	2	1	1	2	2	2	1	1	1	1	1	1	1	1	1	1	1	1	1	0	0	0	0	0	0	0	0	0
	Nannorrhops retchiana (Griff) Aitchison, J.L.	1	1	1	1	1	1	1	1	1	1	1	1	1	1	1	1	1	1	1	0	1	1	0	1	1	1	1	1	1	1	1	1	0	0	0	0	0	0	0	0	0	0	0	0	0	0	0	0
	Olea ferruginea (Wall. Ex G. Don) Cif.	2	2	2	2	2	1	2	1	2	2	2	1	1	2	1	2	2	1	1	1	1	1	1	1	1	1	1	1	1	0	0	0	0	0	0	0	0	0	0	0	0	0	0	0	0	0	0	0
	Onosma hispida Wall. ex G. Don	2	2	2	2	2	1	0	0	1	1	0	1	1	0	0	0	0	0	0	0	0	0	0	0	0	0	0	0	0	0	0	0	0	0	0	0	0	0	0	0	0	0	0	0	0	0	0	0
	Oxalis corniculata L.	1	1	1	1	1	0	0	0	0	0	0	0	0	0	0	0	0	0	0	0	0	0	0	0	0	0	0	0	0	0	0	0	0	0	0	0	0	0	0	0	0	0	0	0	0	0	0	0
	Papaver somineferium L.	2	2	1	1	2	1	2	2	2	1	2	2	2	2	1	2	2	2	2	1	1	1	1	1	1	1	1	1	1	1	1	1	1	1	0	0	0	0	0	0	0	0	0	0	0	0	0	0
	Peganum harmala L.	0	1	1	0	1	1	1	1	1	1	1	1	0	1	1	1	0	1	0	0	0	0	0	0	0	0	0	0	0	0	0	0	0	0	0	0	0	0	0	0	0	0	0	0	0	0	0	0
	Pinus wallichiana A.B. Jackson	2	2	1	2	2	0	0	1	1	1	1	1	1	0	0	0	0	0	0	0	0	0	0	0	0	0	0	0	0	0	0	0	0	0	0	0	0	0	0	0	0	0	0	0	0	0	0	0
	Plantago lanceolata L.	1	1	1	1	0	1	1	1	0	0	1	1	1	0	1	1	1	1	1	1	1	0	1	1	1	1	0	0	0	1	0	0	0	0	0	0	0	0	0	0	0	0	0	0	0	0	0	0
	Plantago major L.	2	2	1	1	1	2	2	1	1	0	1	1	1	1	1	0	1	1	1	1	1	1	1	1	1	1	1	1	1	1	0	0	0	0	0	0	0	0	0	0	0	0	0	0	0	0	0	0
	Platanus orientalis L.	1	1	1	1	0	1	1	1	1	0	1	1	0	0	0	0	0	0	0	0	0	0	0	0	0	0	0	0	0	0	0	0	0	0	0	0	0	0	0	0	0	0	0	0	0	0	0	0
	Polygonatum verticillatum L.	1	1	1	1	1	1	1	1	1	1	1	1	1	0	0	1	1	1	0	1	0	0	1	0	0	1	0	0	1	0	0	0	0	0	0	0	0	0	0	0	0	0	0	0	0	0	0	0
	Portulaca oleracea L.	1	1	0	1	1	0	1	1	0	1	1	1	1	1	1	1	1	1	1	1	1	1	1	1	1	1	1	1	1	0	0	0	0	0	0	0	0	0	0	0	0	0	0	0	0	0	0	0
	Prunus jacquemontii Hook.	1	1	1	1	1	1	1	0	0	1	1	1	0	0	1	1	1	0	0	0	0	0	0	0	0	0	0	0	0	0	0	0	0	0	0	0	0	0	0	0	0	0	0	0	0	0	0	0
	Punica granatum L.	5	5	5	3	2	4	3	3	2	1	3	2	2	2	2	2	2	1	0	1	1	1	1	1	0	1	1	1	0	0	0	0	0	0	0	0	0	0	0	0	0	0	0	0	0	0	0	0
	Quercus baloot Griff	2	2	2	2	2	1	1	1	0	1	1	0	1	1	1	1	1	0	0	0	0	0	0	0	0	0	0	0	0	0	0	0	0	0	0	0	0	0	0	0	0	0	0	0	0	0	0	0
	Raphanus sativus L.	2	2	2	1	2	2	1	2	1	1	1	1	0	1	1	1	0	1	0	0	1	0	0	0	1	0	0	0	0	0	0	0	0	0	0	0	0	0	0	0	0	0	0	0	0	0	0	0
	Rheum speciforme Royle.	1	1	0	1	1	0	0	1	1	1	1	1	0	0	0	0	0	1	0	0	0	0	0	0	0	0	0	0	0	0	0	0	0	0	0	0	0	0	0	0	0	0	0	0	0	0	0	0
	Robinia pseudo-acacia L.	2	2	1	2	2	2	1	2	2	1	0	1	1	1	0	1	0	0	0	0	0	0	0	0	0	0	0	0	0	0	0	0	0	0	0	0	0	0	0	0	0	0	0	0	0	0	0	0
	Rosa moschata J. Herm.	2	2	2	2	2	2	2	2	1	1	1	2	1	1	1	1	1	1	1	1	1	1	1	1	1	1	1	0	0	0	0	0	0	0	0	0	0	0	0	0	0	0	0	0	0	0	0	0
	Rosa webbiana Wall ex. Royle	1	1	1	1	1	1	1	1	0	1	1	0	1	1	0	1	1	0	1	1	0	0	0	0	0	1	0	0	0	1	0	0	0	0	0	0	0	0	0	0	0	0	0	0	0	0	0	0
	Rubus fruitcosus L.	1	1	1	1	1	1	1	1	1	1	1	1	1	1	0	0	0	1	1	1	1	1	1	1	1	1	1	1	0	0	0	0	0	0	0	0	0	0	0	0	0	0	0	0	0	0	0	0
	Rumex dentatus L.	2	2	2	2	2	2	1	1	1	1	1	0	1	0	1	1	1	0	0	0	0	0	0	0	0	0	0	0	0	0	0	0	0	0	0	0	0	0	0	0	0	0	0	0	0	0	0	0
	Rununculus muricatus L.	1	1	1	1	0	0	0	0	0	0	0	0	0	0	0	0	0	0	0	0	0	0	0	0	0	0	0	0	0	0	0	0	0	0	0	0	0	0	0	0	0	0	0	0	0	0	0	0
	Salvia reflexia Hormn	1	1	1	0	1	0	1	1	1	1	1	1	1	1	1	1	1	1	1	1	1	1	1	1	0	1	0	1	0	0	0	0	1	0	0	0	0	0	0	0	0	0	0	0	0	0	0	0
	Sambucus nigra L.	1	1	1	1	1	1	1	1	1	1	1	1	1	0	1	0	1	0	0	0	0	0	0	0	0	0	0	0	0	0	0	0	0	0	0	0	0	0	0	0	0	0	0	0	0	0	0	0
	Seriphidium kurramensis (Qazilb.) Y. R. Sling	3	2	3	2	3	3	2	3	3	2	2	2	3	2	0	2	2	2	2	2	2	2	2	2	2	2	2	2	2	2	1	1	1	1	1	1	1	1	1	1	1	1	1	1	0	0	0	0
	Solanum nigrum L.	3	2	2	2	1	1	1	0	0	1	1	0	1	0	0	0	0	0	0	0	0	0	0	0	0	0	0	0	0	0	0	0	0	0	0	0	0	0	0	0	0	0	0	0	0	0	0	0
	Solanum surratense Burm. f.	1	1	1	1	1	1	1	0	0	1	1	1	0	1	0	0	0	0	0	0	0	0	0	0	0	0	0	0	0	0	0	0	0	0	0	0	0	0	0	0	0	0	0	0	0	0	0	0
	Sonchus asper (L.) Hill	1	1	1	1	1	0	1	0	0	1	1	1	1	1	1	0	0	0	0	0	0	0	0	0	0	0	0	0	0	0	0	0	0	0	0	0	0	0	0	0	0	0	0	0	0	0	0	0
	Tanacetum artemisioides L.	3	4	4	2	1	2	3	2	2	1	1	0	1	1	0	0	1	0	0	1	0	0	0	0	0	0	0	0	0	0	0	0	0	0	0	0	0	0	0	0	0	0	0	0	0	0	0	0
	Taraxicum officinale L.	2	2	2	2	2	2	2	2	2	2	2	2	1	2	2	1	1	1	1	1	1	1	1	1	1	1	1	1	1	1	1	1	1	0	0	0	0	0	0	0	0	0	0	0	0	0	0	0
	Teucrium stocksianum Boiss.	4	4	3	3	3	3	2	1	1	1	1	1	1	0	0	0	0	0	0	0	0	0	0	0	0	0	0	0	0	0	0	0	0	0	0	0	0	0	0	0	0	0	0	0	0	0	0	0
	Thymus linearis L.	3	3	3	2	3	2	3	2	3	3	3	1	1	3	2	0	2	2	2	2	2	2	2	2	2	2	2	2	2	2	2	2	2	2	2	2	2	2	2	1	2	1	1	1	0	0	1	0
	Tulipa clusiana DC	1	1	1	1	0	1	1	1	1	0	1	1	1	1	1	0	0	1	0	0	0	0	0	0	0	0	0	0	0	0	0	0	0	0	0	0	0	0	0	0	0	0	0	0	0	0	0	0
	Urtica dioica L.	2	2	2	2	2	1	1	2	2	2	2	2	1	1	1	1	1	0	0	0	0	0	0	0	0	0	0	0	0	0	0	0	0	0	0	0	0	0	0	0	0	0	0	0	0	0	0	0
	Valeriana jatamansi Jones	1	1	1	1	1	1	0	1	1	1	1	0	1	1	1	1	1	1	0	1	0	0	1	0	0	0	0	0	0	0	0	0	0	0	0	0	0	0	0	0	0	0	0	0	0	0	0	0
	Verbascum thapsus L.	2	2	2	1	1	1	1	1	1	1	1	1	1	1	0	0	0	0	0	0	0	0	0	0	0	0	0	0	0	0	0	0	0	0	0	0	0	0	0	0	0	0	0	0	0	0	0	0
	Vincetoxicum cardiostephanum (Rech.f) Rech.f.	1	1	1	0	1	1	0	0	0	0	0	1	1	1	1	1	1	1	1	1	1	0	0	1	1	0	0	0	0	0	0	0	0	0	0	0	0	0	0	0	0	0	0	0	0	0	0	0
	Viola canescens Wall ex Roxb	2	1	2	1	2	2	1	2	1	2	2	2	2	2	1	2	1	1	1	1	1	1	1	0	0	0	0	0	1	0	0	0	0	0	0	0	0	0	0	0	0	0	0	0	0	0	0	0
	Withania coagulans (Stocks) Dunal in DC.	4	4	4	3	4	4	2	3	3	3	2	3	3	3	2	2	2	2	2	2	2	2	2	2	2	2	2	2	2	2	2	2	2	2	2	2	2	2	2	2	2	2	2	1	1	1	1	1
	Xanthium strumarium L.	1	1	1	0	1	1	0	1	1	0	0	1	0	0	0	0	1	0	0	0	0	0	0	0	0	0	0	0	0	0	0	0	0	0	0	0	0	0	0	0	0	0	0	0	0	0	0	0
	Zea mays L.	1	1	1	1	1	1	0	1	0	0	0	0	0	0	0	0	0	0	0	0	0	0	0	0	0	0	0	0	0	0	0	0	0	0	0	0	0	0	0	0	0	0	0	0	0	0	0	0
	Zingeber officinale L.	1	1	1	1	1	1	1	1	1	1	1	1	1	1	1	1	1	1	1	1	1	1	0	1	1	0	1	1	1	1	1	1	1	1	1	1	1	1	1	1	0	1	1	1	0	1	1	0
	Ziziphora tenious L.	2	2	2	2	2	2	1	1	2	2	1	1	0	1	0	1	0	0	0	0	0	0	0	0	0	0	0	0	0	0	0	0	0	0	0	0	0	0	0	0	0	0	0	0	0	0	0	0
	Grand Total	181	176	160	150	152	129	117	116	112	103	109	101	91	93	74	78	77	69	60	63	59	54	56	52	55	51	46	45	42	38	33	32	28	28	25	23	22	20	20	17	17	14	13	13	9	9	10	6
[truncated: 62 more columns]

## Sheet: UV
		Plant species	Total reports	UV		Plant species	UV		Plant species	UV
		Abies pindrow Royle ex D. Don	5	0.0462963		Abies pindrow Royle ex D. Don	0.0462963		Withania coagulans (Stocks) Dunal in DC.	1.62963
		Adiantum capillus veneris L.	19	0.175926		Adiantum capillus veneris L.	0.175926		Artemisia absanthium L.	1.34259
		Allium cepa L.	91	0.842593		Allium cepa L.	0.842593		Caralluma tuberculata N. E. Brown	1.2037
		Allium sativum L.	28	0.259259		Allium sativum L.	0.259259		Cassia fistula L.	1.10185
		Aloe vera (L.) Burm. f.	24	0.222222		Aloe vera (L.) Burm. f.	0.222222		Thymus linearis L.	1.06481
		Amaranthus viridis L.	37	0.342593		Amaranthus viridis L.	0.342593		Foeniculum vulgare Miller.	0.962963
		Artemisia absanthium L.	145	1.34259		Artemisia absanthium L.	1.34259		Seriphidium kurramensis (Qazilb.) Y. R. Sling	0.916667
		Artemsia scoparia Waldst. & Kit	74	0.685185		Artemsia scoparia Waldst. & Kit	0.685185		Juglans regia L.	0.861111
		Asparagus adscendens Roxb.	7	0.0648148		Asparagus adscendens Roxb.	0.0648148		Cichorium intybus L.	0.851852
		Berberis lycium Royle	76	0.703704		Berberis lycium Royle	0.703704		Allium cepa L.	0.842593
		Bergenia ciliate (Haw)	19	0.175926		Bergenia ciliate (Haw)	0.175926		Cannabis sativa L.	0.777778
		Calotropis procera (Willd) R.Brown	82	0.759259		Calotropis procera (Willd) R.Brown	0.759259		Calotropis procera (Willd) R.Brown	0.759259
		Cannabis sativa L.	84	0.777778		Cannabis sativa L.	0.777778		Fumaria indica (Hausskn.) Pugsley	0.712963
		Caralluma tuberculata N. E. Brown	130	1.2037		Caralluma tuberculata N. E. Brown	1.2037		Berberis lycium Royle	0.703704
		Cassia fistula L.	119	1.10185		Cassia fistula L.	1.10185		Artemsia scoparia Waldst. & Kit	0.685185
		Chenopodium album L.	11	0.101852		Chenopodium album L.	0.101852		Mentha viridis L.	0.666667
		Chenopodium ambrosoides L.	9	0.0833333		Chenopodium ambrosoides L.	0.0833333		Morus nigra L.	0.648148
		Cichorium intybus L.	92	0.851852		Cichorium intybus L.	0.851852		Punica granatum L.	0.648148
		Citrullus colocynthes	48	0.444444		Citrullus colocynthes	0.444444		Momordica charantia L.	0.62037
		Coriander sativum L.	58	0.537037		Coriander sativum L.	0.537037		Mentha longifolia (L.) Huds.	0.592593
		Cotoneaster microphyllus Wall. Ex Lindl.	43	0.398148		Cotoneaster microphyllus Wall. Ex Lindl.	0.398148		Malva neglecta Wallr.	0.546296
		Cratagus oxycantha L.	23	0.212963		Cratagus oxycantha L.	0.212963		Melia azedarach L.	0.546296
		Cucurbita maxima Duch. ex Lam	15	0.138889		Cucurbita maxima Duch. ex Lam	0.138889		Coriander sativum L.	0.537037
		Curcuma longa L.	26	0.240741		Curcuma longa L.	0.240741		Papaver somineferium L.	0.537037
		Daphne mucronata Royle	49	0.453704		Daphne mucronata Royle	0.453704		Fagonia cretica L.	0.509259
		Diospyros lotus L.	25	0.231481		Diospyros lotus L.	0.231481		Marrubium vulgare L.	0.509259
		Elaeagnus angustifolia L.	12	0.111111		Elaeagnus angustifolia L.	0.111111		Taraxicum officinale L.	0.472222
		Ephedra gerardiana Wall. Ex. Stapf.	40	0.37037		Ephedra gerardiana Wall. Ex. Stapf.	0.37037		Daphne mucronata Royle	0.453704
		Equisetum arvense L.	27	0.25		Equisetum arvense L.	0.25		Olea ferruginea (Wall. Ex G. Don) Cif.	0.453704
		Eruica sativa Mill.	19	0.175926		Eruica sativa Mill.	0.175926		Citrullus colocynthes	0.444444
		Fagonia cretica L.	55	0.509259		Fagonia cretica L.	0.509259		Zingeber officinale L.	0.425926
		Ficus carica L.	19	0.175926		Ficus carica L.	0.175926		Rosa moschata J. Herm.	0.407407
		Foeniculum vulgare Miller.	104	0.962963		Foeniculum vulgare Miller.	0.962963		Cotoneaster microphyllus Wall. Ex Lindl.	0.398148
		Fragaria nubicola (Hook.f.) Lindl. ex Lacaita	18	0.166667		Fragaria nubicola (Hook.f.) Lindl. ex Lacaita	0.166667		Morchella esculenta Fr.	0.37963
		Fumaria indica (Hausskn.) Pugsley	77	0.712963		Fumaria indica (Hausskn.) Pugsley	0.712963		Tanacetum artemisioides L.	0.37963
		Hordeum vulgare L.	11	0.101852		Hordeum vulgare L.	0.101852		Ephedra gerardiana Wall. Ex. Stapf.	0.37037
		Juglans regia L.	93	0.861111		Juglans regia L.	0.861111		Plantago major L.	0.361111
		Lepidium virginicum L.	5	0.0462963		Lepidium virginicum L.	0.0462963		Viola canescens Wall ex Roxb	0.361111
		Magnifera indica L.	28	0.259259		Magnifera indica L.	0.259259		Amaranthus viridis L.	0.342593
		Malva neglecta Wallr.	59	0.546296		Malva neglecta Wallr.	0.546296		Nannorrhops retchiana (Griff) Aitchison, J.L.	0.324074
		Marrubium vulgare L.	55	0.509259		Marrubium vulgare L.	0.509259		Urtica dioica L.	0.296296
		Melia azedarach L.	59	0.546296		Melia azedarach L.	0.546296		Portulaca oleracea L.	0.287037
		Mentha longifolia (L.) Huds.	64	0.592593		Mentha longifolia (L.) Huds.	0.592593		Raphanus sativus L.	0.287037
		Mentha viridis L.	72	0.666667		Mentha viridis L.	0.666667		Teucrium stocksianum Boiss.	0.277778
		Momordica charantia L.	67	0.62037		Momordica charantia L.	0.62037		Allium sativum L.	0.259259
		Morchella esculenta Fr.	41	0.37963		Morchella esculenta Fr.	0.37963		Magnifera indica L.	0.259259
		Morus alba L.	28	0.259259		Morus alba L.	0.259259		Morus alba L.	0.259259
		Morus nigra L.	70	0.648148		Morus nigra L.	0.648148		Polygonatum verticillatum L.	0.259259
		Nannorrhops retchiana (Griff) Aitchison, J.L.	35	0.324074		Nannorrhops retchiana (Griff) Aitchison, J.L.	0.324074		Rubus fruitcosus L.	0.259259
		Olea ferruginea (Wall. Ex G. Don) Cif.	49	0.453704		Olea ferruginea (Wall. Ex G. Don) Cif.	0.453704		Ziziphora tenious L.	0.259259
		Onosma hispida Wall. ex G. Don	18	0.166667		Onosma hispida Wall. ex G. Don	0.166667		Equisetum arvense L.	0.25
		Oxalis corniculata L.	5	0.0462963		Oxalis corniculata L.	0.0462963		Plantago lanceolata L.	0.25
		Papaver somineferium L.	58	0.537037		Papaver somineferium L.	0.537037		Salvia reflexia Hormn	0.25
		Peganum harmala L.	19	0.175926		Peganum harmala L.	0.175926		Curcuma longa L.	0.240741
		Pinus wallichiana A.B. Jackson	18	0.166667		Pinus wallichiana A.B. Jackson	0.166667		Quercus baloot Griff	0.240741
		Plantago lanceolata L.	27	0.25		Plantago lanceolata L.	0.25		Diospyros lotus L.	0.231481
		Plantago major L.	39	0.361111		Plantago major L.	0.361111		Robinia pseudo-acacia L.	0.231481
		Platanus orientalis L.	13	0.12037		Platanus orientalis L.	0.12037		Rumex dentatus L.	0.231481
		Polygonatum verticillatum L.	28	0.259259		Polygonatum verticillatum L.	0.259259		Aloe vera (L.) Burm. f.	0.222222
		Portulaca oleracea L.	31	0.287037		Portulaca oleracea L.	0.287037		Valeriana jatamansi Jones	0.222222
		Prunus jacquemontii Hook.	18	0.166667		Prunus jacquemontii Hook.	0.166667		Cratagus oxycantha L.	0.212963
		Punica granatum L.	70	0.648148		Punica granatum L.	0.648148		Rosa webbiana Wall ex. Royle	0.212963
		Quercus baloot Griff	26	0.240741		Quercus baloot Griff	0.240741		Tulipa clusiana DC	0.194444
		Raphanus sativus L.	31	0.287037		Raphanus sativus L.	0.287037		Adiantum capillus veneris L.	0.175926
		Rheum speciforme Royle.	13	0.12037		Rheum speciforme Royle.	0.12037		Bergenia ciliate (Haw)	0.175926
		Robinia pseudo-acacia L.	25	0.231481		Robinia pseudo-acacia L.	0.231481		Eruica sativa Mill.	0.175926
		Rosa moschata J. Herm.	44	0.407407		Rosa moschata J. Herm.	0.407407		Ficus carica L.	0.175926
		Rosa webbiana Wall ex. Royle	23	0.212963		Rosa webbiana Wall ex. Royle	0.212963		Peganum harmala L.	0.175926
		Rubus fruitcosus L.	28	0.259259		Rubus fruitcosus L.	0.259259		Vincetoxicum cardiostephanum (Rech.f) Rech.f.	0.175926
		Rumex dentatus L.	25	0.231481		Rumex dentatus L.	0.231481		Fragaria nubicola (Hook.f.) Lindl. ex Lacaita	0.166667
		Rununculus muricatus L.	4	0.037037		Rununculus muricatus L.	0.037037		Onosma hispida Wall. ex G. Don	0.166667
		Salvia reflexia Hormn	27	0.25		Salvia reflexia Hormn	0.25		Pinus wallichiana A.B. Jackson	0.166667
		Sambucus nigra L.	17	0.157407		Sambucus nigra L.	0.157407		Prunus jacquemontii Hook.	0.166667
		Seriphidium kurramensis (Qazilb.) Y. R. Sling	99	0.916667		Seriphidium kurramensis (Qazilb.) Y. R. Sling	0.916667		Verbascum thapsus L.	0.166667
		Solanum nigrum L.	16	0.148148		Solanum nigrum L.	0.148148		Sambucus nigra L.	0.157407
		Solanum surratense Burm. f.	14	0.12963		Solanum surratense Burm. f.	0.12963		Solanum nigrum L.	0.148148
		Sonchus asper (L.) Hill	15	0.138889		Sonchus asper (L.) Hill	0.138889		Cucurbita maxima Duch. ex Lam	0.138889
		Tanacetum artemisioides L.	41	0.37963		Tanacetum artemisioides L.	0.37963		Sonchus asper (L.) Hill	0.138889
		Taraxicum officinale L.	51	0.472222		Taraxicum officinale L.	0.472222		Solanum surratense Burm. f.	0.12963
		Teucrium stocksianum Boiss.	30	0.277778		Teucrium stocksianum Boiss.	0.277778		Platanus orientalis L.	0.12037
		Thymus linearis L.	115	1.06481		Thymus linearis L.	1.06481		Rheum speciforme Royle.	0.12037
		Tulipa clusiana DC	21	0.194444		Tulipa clusiana DC	0.194444		Elaeagnus angustifolia L.	0.111111
		Urtica dioica L.	32	0.296296		Urtica dioica L.	0.296296		Chenopodium album L.	0.101852
		Valeriana jatamansi Jones	24	0.222222		Valeriana jatamansi Jones	0.222222		Hordeum vulgare L.	0.101852
		Verbascum thapsus L.	18	0.166667		Verbascum thapsus L.	0.166667		Xanthium strumarium L.	0.0925926
		Vincetoxicum cardiostephanum (Rech.f) Rech.f.	19	0.175926		Vincetoxicum cardiostephanum (Rech.f) Rech.f.	0.175926		Chenopodium ambrosoides L.	0.0833333
		Viola canescens Wall ex Roxb	39	0.361111		Viola canescens Wall ex Roxb	0.361111		Zea mays L.	0.0740741
		Withania coagulans (Stocks) Dunal in DC.	176	1.62963		Withania coagulans (Stocks) Dunal in DC.	1.62963		Asparagus adscendens Roxb.	0.0648148
		Xanthium strumarium L.	10	0.0925926		Xanthium strumarium L.	0.0925926		Abies pindrow Royle ex D. Don	0.0462963
		Zea mays L.	8	0.0740741		Zea mays L.	0.0740741		Lepidium virginicum L.	0.0462963
		Zingeber officinale L.	46	0.425926		Zingeber officinale L.	0.425926		Oxalis corniculata L.	0.0462963
		Ziziphora tenious L.	28	0.259259		Ziziphora tenious L.	0.259259		Rununculus muricatus L.	0.037037

## Sheet: FC
		Plant species	No. of informants who cited the plant		Plant species	FC		Plant species	FC
		Abies pindrow Royle ex D. Don	5		Abies pindrow Royle ex D. Don	0.0462963		Withania coagulans (Stocks) Dunal in DC.	0.962963
		Adiantum capillus veneris L.	19		Adiantum capillus veneris L.	0.175926		Caralluma tuberculata N. E. Brown	0.898148
		Allium cepa L.	52		Allium cepa L.	0.481481		Artemisia absanthium L.	0.861111
		Allium sativum L.	24		Allium sativum L.	0.222222		Foeniculum vulgare Miller.	0.675926
		Aloe vera (L.) Burm. f.	24		Aloe vera (L.) Burm. f.	0.222222		Momordica charantia L.	0.62037
		Amaranthus viridis L.	31		Amaranthus viridis L.	0.287037		Calotropis procera (Willd) R.Brown	0.601852
		Artemisia absanthium L.	93		Artemisia absanthium L.	0.861111		Cassia fistula L.	0.564815
		Artemsia scoparia Waldst. & Kit	42		Artemsia scoparia Waldst. & Kit	0.388889		Thymus linearis L.	0.555556
		Asparagus adscendens Roxb.	7		Asparagus adscendens Roxb.	0.0648148		Mentha viridis L.	0.546296
		Berberis lycium Royle	37		Berberis lycium Royle	0.342593		Seriphidium kurramensis (Qazilb.) Y. R. Sling	0.509259
		Bergenia ciliate (Haw)	13		Bergenia ciliate (Haw)	0.12037		Cannabis sativa L.	0.5
		Calotropis procera (Willd) R.Brown	65		Calotropis procera (Willd) R.Brown	0.601852		Juglans regia L.	0.490741
		Cannabis sativa L.	54		Cannabis sativa L.	0.5		Allium cepa L.	0.481481
		Caralluma tuberculata N. E. Brown	97		Caralluma tuberculata N. E. Brown	0.898148		Mentha longifolia (L.) Huds.	0.425926
		Cassia fistula L.	61		Cassia fistula L.	0.564815		Zingeber officinale L.	0.425926
		Chenopodium album L.	11		Chenopodium album L.	0.101852		Fumaria indica (Hausskn.) Pugsley	0.407407
		Chenopodium ambrosoides L.	9		Chenopodium ambrosoides L.	0.0833333		Morus nigra L.	0.407407
		Cichorium intybus L.	40		Cichorium intybus L.	0.37037		Marrubium vulgare L.	0.398148
		Citrullus colocynthes	25		Citrullus colocynthes	0.231481		Artemsia scoparia Waldst. & Kit	0.388889
		Coriander sativum L.	37		Coriander sativum L.	0.342593		Daphne mucronata Royle	0.388889
		Cotoneaster microphyllus Wall. Ex Lindl.	35		Cotoneaster microphyllus Wall. Ex Lindl.	0.324074		Morchella esculenta Fr.	0.37963
		Cratagus oxycantha L.	15		Cratagus oxycantha L.	0.138889		Cichorium intybus L.	0.37037
		Cucurbita maxima Duch. ex Lam	11		Cucurbita maxima Duch. ex Lam	0.101852		Malva neglecta Wallr.	0.37037
		Curcuma longa L.	26		Curcuma longa L.	0.240741		Papaver somineferium L.	0.361111
		Daphne mucronata Royle	42		Daphne mucronata Royle	0.388889		Berberis lycium Royle	0.342593
		Diospyros lotus L.	20		Diospyros lotus L.	0.185185		Coriander sativum L.	0.342593
		Elaeagnus angustifolia L.	8		Elaeagnus angustifolia L.	0.0740741		Taraxicum officinale L.	0.342593
		Ephedra gerardiana Wall. Ex. Stapf.	26		Ephedra gerardiana Wall. Ex. Stapf.	0.240741		Cotoneaster microphyllus Wall. Ex Lindl.	0.324074
		Equisetum arvense L.	19		Equisetum arvense L.	0.175926		Nannorrhops retchiana (Griff) Aitchison, J.L.	0.324074
		Eruica sativa Mill.	15		Eruica sativa Mill.	0.138889		Olea ferruginea (Wall. Ex G. Don) Cif.	0.314815
		Fagonia cretica L.	32		Fagonia cretica L.	0.296296		Plantago major L.	0.305556
		Ficus carica L.	19		Ficus carica L.	0.175926		Fagonia cretica L.	0.296296
		Foeniculum vulgare Miller.	73		Foeniculum vulgare Miller.	0.675926		Rosa moschata J. Herm.	0.296296
		Fragaria nubicola (Hook.f.) Lindl. ex Lacaita	18		Fragaria nubicola (Hook.f.) Lindl. ex Lacaita	0.166667		Amaranthus viridis L.	0.287037
		Fumaria indica (Hausskn.) Pugsley	44		Fumaria indica (Hausskn.) Pugsley	0.407407		Portulaca oleracea L.	0.287037
		Hordeum vulgare L.	11		Hordeum vulgare L.	0.101852		Punica granatum L.	0.287037
		Juglans regia L.	53		Juglans regia L.	0.490741		Melia azedarach L.	0.268519
		Lepidium virginicum L.	5		Lepidium virginicum L.	0.0462963		Morus alba L.	0.259259
		Magnifera indica L.	18		Magnifera indica L.	0.166667		Polygonatum verticillatum L.	0.259259
		Malva neglecta Wallr.	40		Malva neglecta Wallr.	0.37037		Rubus fruitcosus L.	0.259259
		Marrubium vulgare L.	43		Marrubium vulgare L.	0.398148		Viola canescens Wall ex Roxb	0.259259
		Melia azedarach L.	29		Melia azedarach L.	0.268519		Plantago lanceolata L.	0.25
		Mentha longifolia (L.) Huds.	46		Mentha longifolia (L.) Huds.	0.425926		Salvia reflexia Hormn	0.25
		Mentha viridis L.	59		Mentha viridis L.	0.546296		Curcuma longa L.	0.240741
		Momordica charantia L.	67		Momordica charantia L.	0.62037		Ephedra gerardiana Wall. Ex. Stapf.	0.240741
		Morchella esculenta Fr.	41		Morchella esculenta Fr.	0.37963		Citrullus colocynthes	0.231481
		Morus alba L.	28		Morus alba L.	0.259259		Allium sativum L.	0.222222
		Morus nigra L.	44		Morus nigra L.	0.407407		Aloe vera (L.) Burm. f.	0.222222
		Nannorrhops retchiana (Griff) Aitchison, J.L.	35		Nannorrhops retchiana (Griff) Aitchison, J.L.	0.324074		Raphanus sativus L.	0.222222
		Olea ferruginea (Wall. Ex G. Don) Cif.	34		Olea ferruginea (Wall. Ex G. Don) Cif.	0.314815		Valeriana jatamansi Jones	0.222222
		Onosma hispida Wall. ex G. Don	13		Onosma hispida Wall. ex G. Don	0.12037		Rosa webbiana Wall ex. Royle	0.212963
		Oxalis corniculata L.	5		Oxalis corniculata L.	0.0462963		Tanacetum artemisioides L.	0.203704
		Papaver somineferium L.	39		Papaver somineferium L.	0.361111		Tulipa clusiana DC	0.194444
		Peganum harmala L.	19		Peganum harmala L.	0.175926		Urtica dioica L.	0.194444
		Pinus wallichiana A.B. Jackson	14		Pinus wallichiana A.B. Jackson	0.12963		Diospyros lotus L.	0.185185
		Plantago lanceolata L.	27		Plantago lanceolata L.	0.25		Quercus baloot Griff	0.185185
		Plantago major L.	33		Plantago major L.	0.305556		Adiantum capillus veneris L.	0.175926
		Platanus orientalis L.	13		Platanus orientalis L.	0.12037		Equisetum arvense L.	0.175926
		Polygonatum verticillatum L.	28		Polygonatum verticillatum L.	0.259259		Ficus carica L.	0.175926
		Portulaca oleracea L.	31		Portulaca oleracea L.	0.287037		Peganum harmala L.	0.175926
		Prunus jacquemontii Hook.	18		Prunus jacquemontii Hook.	0.166667		Vincetoxicum cardiostephanum (Rech.f) Rech.f.	0.175926
		Punica granatum L.	31		Punica granatum L.	0.287037		Ziziphora tenious L.	0.175926
		Quercus baloot Griff	20		Quercus baloot Griff	0.185185		Fragaria nubicola (Hook.f.) Lindl. ex Lacaita	0.166667
		Raphanus sativus L.	24		Raphanus sativus L.	0.222222		Magnifera indica L.	0.166667
		Rheum speciforme Royle.	13		Rheum speciforme Royle.	0.12037		Prunus jacquemontii Hook.	0.166667
		Robinia pseudo-acacia L.	17		Robinia pseudo-acacia L.	0.157407		Rumex dentatus L.	0.166667
		Rosa moschata J. Herm.	32		Rosa moschata J. Herm.	0.296296		Robinia pseudo-acacia L.	0.157407
		Rosa webbiana Wall ex. Royle	23		Rosa webbiana Wall ex. Royle	0.212963		Sambucus nigra L.	0.157407
		Rubus fruitcosus L.	28		Rubus fruitcosus L.	0.259259		Cratagus oxycantha L.	0.138889
		Rumex dentatus L.	18		Rumex dentatus L.	0.166667		Eruica sativa Mill.	0.138889
		Rununculus muricatus L.	4		Rununculus muricatus L.	0.037037		Sonchus asper (L.) Hill	0.138889
		Salvia reflexia Hormn	27		Salvia reflexia Hormn	0.25		Teucrium stocksianum Boiss.	0.138889
		Sambucus nigra L.	17		Sambucus nigra L.	0.157407		Verbascum thapsus L.	0.138889
		Seriphidium kurramensis (Qazilb.) Y. R. Sling	55		Seriphidium kurramensis (Qazilb.) Y. R. Sling	0.509259		Pinus wallichiana A.B. Jackson	0.12963
		Solanum nigrum L.	11		Solanum nigrum L.	0.101852		Solanum surratense Burm. f.	0.12963
		Solanum surratense Burm. f.	14		Solanum surratense Burm. f.	0.12963		Bergenia ciliate (Haw)	0.12037
		Sonchus asper (L.) Hill	15		Sonchus asper (L.) Hill	0.138889		Onosma hispida Wall. ex G. Don	0.12037
		Tanacetum artemisioides L.	22		Tanacetum artemisioides L.	0.203704		Platanus orientalis L.	0.12037
		Taraxicum officinale L.	37		Taraxicum officinale L.	0.342593		Rheum speciforme Royle.	0.12037
		Teucrium stocksianum Boiss.	15		Teucrium stocksianum Boiss.	0.138889		Chenopodium album L.	0.101852
		Thymus linearis L.	60		Thymus linearis L.	0.555556		Cucurbita maxima Duch. ex Lam	0.101852
		Tulipa clusiana DC	21		Tulipa clusiana DC	0.194444		Hordeum vulgare L.	0.101852
		Urtica dioica L.	21		Urtica dioica L.	0.194444		Solanum nigrum L.	0.101852
		Valeriana jatamansi Jones	24		Valeriana jatamansi Jones	0.222222		Xanthium strumarium L.	0.0925926
		Verbascum thapsus L.	15		Verbascum thapsus L.	0.138889		Chenopodium ambrosoides L.	0.0833333
		Vincetoxicum cardiostephanum (Rech.f) Rech.f.	19		Vincetoxicum cardiostephanum (Rech.f) Rech.f.	0.175926		Elaeagnus angustifolia L.	0.0740741
		Viola canescens Wall ex Roxb	28		Viola canescens Wall ex Roxb	0.259259		Zea mays L.	0.0740741
		Withania coagulans (Stocks) Dunal in DC.	104		Withania coagulans (Stocks) Dunal in DC.	0.962963		Asparagus adscendens Roxb.	0.0648148
		Xanthium strumarium L.	10		Xanthium strumarium L.	0.0925926		Abies pindrow Royle ex D. Don	0.0462963
		Zea mays L.	8		Zea mays L.	0.0740741		Lepidium virginicum L.	0.0462963
		Zingeber officinale L.	46		Zingeber officinale L.	0.425926		Oxalis corniculata L.	0.0462963
		Ziziphora tenious L.	19		Ziziphora tenious L.	0.175926		Rununculus muricatus L.	0.037037

## Sheet: Part used calculation
	Plant species	Part used			Plant species	Count of Part used			Part used	Plant species	Count of Plant species		Part used	Count of Plant species
	Abies pindrow Royle ex D. Don	Seeds			Foeniculum vulgare Miller.	2			Fruit		26		Fruit	26
	Adiantum capillus veneris L.	Leaves			Rosa webbiana Wall ex. Royle	2				Xanthium strumarium L.			Leaves	23
	Allium cepa L.	Bulb			Malva neglecta Wallr.	2				Withania coagulans (Stocks) Dunal in DC.			Aerial parts	21
	Allium sativum L.	Bulbil			Calotropis procera (Willd) R.Brown	2				Solanum surratense Burm. f.			Root	7
	Aloe vera (L.) Burm. f.	Leaves			Sonchus asper (L.) Hill	2				Solanum nigrum L.			Rhizome	5
	Amaranthus viridis L.	Leaves			Cannabis sativa L.	2				Sambucus nigra L.			Whole plant	5
	Artemisia absanthium L.	Leaves			Juglans regia L.	2				Rubus fruitcosus L.			Seeds	4
	Artemsia scoparia Waldst. & Kit	Branches			Cotoneaster microphyllus Wall. Ex Lindl.	2				Rosa webbiana Wall ex. Royle			Bark	2
	Asparagus adscendens Roxb.	Aerial parts			Pinus wallichiana A.B. Jackson	2				Quercus baloot Griff			Grains	2
	Berberis lycium Royle	Bark			Daphne mucronata Royle	2				Punica granatum L.			Branches	2
	Bergenia ciliate (Haw)	Aerial parts			Solanum nigrum L.	2				Prunus jacquemontii Hook.			Resin	1
	Calotropis procera (Willd) R.Brown	Leaves			Elaeagnus angustifolia L.	2				Papaver somineferium L.			Petioles	1
	Calotropis procera (Willd) R.Brown	Latex			Eruica sativa Mill.	2				Nannorrhops retchiana (Griff) Aitchison, J.L.			Flowers	1
	Cannabis sativa L.	Leaves			Viola canescens Wall ex Roxb	2				Morus nigra L.			Bulbil	1
	Cannabis sativa L.	Flowers			Tanacetum artemisioides L.	1				Morus alba L.			Seed oil	1
	Caralluma tuberculata N. E. Brown	Aerial parts			Punica granatum L.	1				Momordica charantia L.			Bulb	1
	Cassia fistula L.	Fruit			Peganum harmala L.	1				Juglans regia L.			Petals	1
	Chenopodium album L.	Leaves			Chenopodium album L.	1				Fragaria nubicola (Hook.f.) Lindl. ex Lacaita			Infloresecence	1
	Chenopodium ambrosoides L.	Leaves			Rumex dentatus L.	1				Foeniculum vulgare Miller.			Latex	1
	Cichorium intybus L.	Whole plant			Chenopodium ambrosoides L.	1				Ficus carica L.
	Citrullus colocynthes	Fruit			Cassia fistula L.	1				Elaeagnus angustifolia L.
	Coriander sativum L.	Aerial parts			Cichorium intybus L.	1				Diospyros lotus L.
	Cotoneaster microphyllus Wall. Ex Lindl.	Fruit			Platanus orientalis L.	1				Cucurbita maxima Duch. ex Lam
	Cotoneaster microphyllus Wall. Ex Lindl.	Root			Citrullus colocynthes	1				Cratagus oxycantha L.
	Cratagus oxycantha L.	Fruit			Robinia pseudo-acacia L.	1				Cotoneaster microphyllus Wall. Ex Lindl.
	Cucurbita maxima Duch. ex Lam	Fruit			Coriander sativum L.	1				Citrullus colocynthes
	Curcuma longa L.	Rhizome			Seriphidium kurramensis (Qazilb.) Y. R. Sling	1				Cassia fistula L.
	Daphne mucronata Royle	Branches			Allium sativum L.	1			Leaves		23
	Daphne mucronata Royle	Leaves			Tulipa clusiana DC	1				Ziziphora tenious L.
	Diospyros lotus L.	Fruit			Cratagus oxycantha L.	1				Viola canescens Wall ex Roxb
	Elaeagnus angustifolia L.	Fruit			Oxalis corniculata L.	1				Verbascum thapsus L.
	Elaeagnus angustifolia L.	Leaves			Cucurbita maxima Duch. ex Lam	1				Sonchus asper (L.) Hill
	Ephedra gerardiana Wall. Ex. Stapf.	Whole plant			Plantago lanceolata L.	1				Solanum nigrum L.
	Equisetum arvense L.	Aerial parts			Curcuma longa L.	1				Rununculus muricatus L.
	Eruica sativa Mill.	Leaves			Portulaca oleracea L.	1				Olea ferruginea (Wall. Ex G. Don) Cif.
	Eruica sativa Mill.	Seed oil			Aloe vera (L.) Burm. f.	1				Melia azedarach L.
	Fagonia cretica L.	Aerial parts			Raphanus sativus L.	1				Malva neglecta Wallr.
	Ficus carica L.	Fruit			Diospyros lotus L.	1				Lepidium virginicum L.
	Foeniculum vulgare Miller.	Fruit			Adiantum capillus veneris L.	1				Juglans regia L.
	Foeniculum vulgare Miller.	Leaves			Amaranthus viridis L.	1				Foeniculum vulgare Miller.
	Fragaria nubicola (Hook.f.) Lindl. ex Lacaita	Fruit			Salvia reflexia Hormn	1				Eruica sativa Mill.
	Fumaria indica (Hausskn.) Pugsley	Aerial parts			Ephedra gerardiana Wall. Ex. Stapf.	1				Elaeagnus angustifolia L.
	Hordeum vulgare L.	Grains			Solanum surratense Burm. f.	1				Daphne mucronata Royle
	Juglans regia L.	Fruit			Equisetum arvense L.	1				Chenopodium ambrosoides L.
	Juglans regia L.	Leaves			Teucrium stocksianum Boiss.	1				Chenopodium album L.
	Lepidium virginicum L.	Leaves			Artemisia absanthium L.	1				Cannabis sativa L.
	Magnifera indica L.	Seeds			Valeriana jatamansi Jones	1				Calotropis procera (Willd) R.Brown
	Malva neglecta Wallr.	Leaves			Fagonia cretica L.	1				Artemisia absanthium L.
	Malva neglecta Wallr.	Root			Onosma hispida Wall. ex G. Don	1				Amaranthus viridis L.
	Marrubium vulgare L.	Aerial parts			Ficus carica L.	1				Aloe vera (L.) Burm. f.
	Melia azedarach L.	Leaves			Papaver somineferium L.	1				Adiantum capillus veneris L.
	Mentha longifolia (L.) Huds.	Aerial parts			Artemsia scoparia Waldst. & Kit	1			Aerial parts		21
	Mentha viridis L.	Aerial parts			Bergenia ciliate (Haw)	1				Urtica dioica L.
	Momordica charantia L.	Fruit			Fragaria nubicola (Hook.f.) Lindl. ex Lacaita	1				Thymus linearis L.
	Morchella esculenta Fr.	Aerial parts			Plantago major L.	1				Teucrium stocksianum Boiss.
	Morus alba L.	Fruit			Fumaria indica (Hausskn.) Pugsley	1				Taraxicum officinale L.
	Morus nigra L.	Fruit			Polygonatum verticillatum L.	1				Tanacetum artemisioides L.
	Nannorrhops retchiana (Griff) Aitchison, J.L.	Fruit			Hordeum vulgare L.	1				Seriphidium kurramensis (Qazilb.) Y. R. Sling
	Olea ferruginea (Wall. Ex G. Don) Cif.	Leaves			Prunus jacquemontii Hook.	1				Salvia reflexia Hormn
	Onosma hispida Wall. ex G. Don	Aerial parts			Asparagus adscendens Roxb.	1				Portulaca oleracea L.
	Oxalis corniculata L.	Aerial parts			Quercus baloot Griff	1				Oxalis corniculata L.
	Papaver somineferium L.	Fruit			Lepidium virginicum L.	1				Onosma hispida Wall. ex G. Don
	Peganum harmala L.	Seeds			Rheum speciforme Royle.	1				Morchella esculenta Fr.
	Pinus wallichiana A.B. Jackson	Root			Magnifera indica L.	1				Mentha viridis L.
	Pinus wallichiana A.B. Jackson	Resin			Rosa moschata J. Herm.	1				Mentha longifolia (L.) Huds.
	Plantago lanceolata L.	Whole plant			Berberis lycium Royle	1				Marrubium vulgare L.
	Plantago major L.	Whole plant			Rubus fruitcosus L.	1				Fumaria indica (Hausskn.) Pugsley
	Platanus orientalis L.	Bark			Marrubium vulgare L.	1				Fagonia cretica L.
	Polygonatum verticillatum L.	Rhizome			Rununculus muricatus L.	1				Equisetum arvense L.
	Portulaca oleracea L.	Aerial parts			Melia azedarach L.	1				Coriander sativum L.
	Prunus jacquemontii Hook.	Fruit			Sambucus nigra L.	1				Caralluma tuberculata N. E. Brown
	Punica granatum L.	Fruit			Vincetoxicum cardiostephanum (Rech.f) Rech.f.	1				Bergenia ciliate (Haw)
	Quercus baloot Griff	Fruit			Allium cepa L.	1				Asparagus adscendens Roxb.
	Raphanus sativus L.	Root			Withania coagulans (Stocks) Dunal in DC.	1			Root		7
	Rheum speciforme Royle.	Petioles			Caralluma tuberculata N. E. Brown	1				Valeriana jatamansi Jones
	Robinia pseudo-acacia L.	Infloresecence			Zea mays L.	1				Sonchus asper (L.) Hill
	Rosa moschata J. Herm.	Petals			Taraxicum officinale L.	1				Rumex dentatus L.
	Rosa webbiana Wall ex. Royle	Fruit			Ziziphora tenious L.	1				Raphanus sativus L.
	Rosa webbiana Wall ex. Royle	Seeds			Thymus linearis L.	1				Pinus wallichiana A.B. Jackson
	Rubus fruitcosus L.	Fruit			Morus alba L.	1				Malva neglecta Wallr.
	Rumex dentatus L.	Root			Urtica dioica L.	1				Cotoneaster microphyllus Wall. Ex Lindl.
	Rununculus muricatus L.	Leaves			Morus nigra L.	1			Rhizome		5
	Salvia reflexia Hormn	Aerial parts			Verbascum thapsus L.	1				Zingeber officinale L.
	Sambucus nigra L.	Fruit			Nannorrhops retchiana (Griff) Aitchison, J.L.	1				Viola canescens Wall ex Roxb
	Seriphidium kurramensis (Qazilb.) Y. R. Sling	Aerial parts			Olea ferruginea (Wall. Ex G. Don) Cif.	1				Tulipa clusiana DC
	Solanum nigrum L.	Fruit			Mentha longifolia (L.) Huds.	1				Polygonatum verticillatum L.
	Solanum nigrum L.	Leaves			Xanthium strumarium L.	1				Curcuma longa L.
	Solanum surratense Burm. f.	Fruit			Mentha viridis L.	1			Whole plant		5
	Sonchus asper (L.) Hill	Leaves			Zingeber officinale L.	1				Vincetoxicum cardiostephanum (Rech.f) Rech.f.
	Sonchus asper (L.) Hill	Root			Momordica charantia L.	1				Plantago major L.
	Tanacetum artemisioides L.	Aerial parts			Abies pindrow Royle ex D. Don	1				Plantago lanceolata L.
	Taraxicum officinale L.	Aerial parts			Morchella esculenta Fr.	1				Ephedra gerardiana Wall. Ex. Stapf.
	Teucrium stocksianum Boiss.	Aerial parts								Cichorium intybus L.
	Thymus linearis L.	Aerial parts							Seeds		4
	Tulipa clusiana DC	Rhizome								Rosa webbiana Wall ex. Royle
	Urtica dioica L.	Aerial parts								Peganum harmala L.
	Valeriana jatamansi Jones	Root								Magnifera indica L.
	Verbascum thapsus L.	Leaves								Abies pindrow Royle ex D. Don
	Vincetoxicum cardiostephanum (Rech.f) Rech.f.	Whole plant							Bark		2
	Viola canescens Wall ex Roxb	Leaves								Platanus orientalis L.
	Viola canescens Wall ex Roxb	Rhizome								Berberis lycium Royle
	Withania coagulans (Stocks) Dunal in DC.	Fruit							Grains		2
	Xanthium strumarium L.	Fruit								Zea mays L.
	Zea mays L.	Grains								Hordeum vulgare L.
	Zingeber officinale L.	Rhizome							Branches		2
	Ziziphora tenious L.	Leaves								Daphne mucronata Royle
										Artemsia scoparia Waldst. & Kit
									Resin		1
										Pinus wallichiana A.B. Jackson
									Petioles		1
										Rheum speciforme Royle.
									Flowers		1
										Cannabis sativa L.
									Bulbil		1
										Allium sativum L.
									Seed oil		1
										Eruica sativa Mill.
									Bulb		1
										Allium cepa L.
									Petals		1
										Rosa moschata J. Herm.
									Infloresecence		1
										Robinia pseudo-acacia L.
									Latex		1
										Calotropis procera (Willd) R.Brown

## Sheet: Ailments
		Medicinal use	Plant species	Use reports			Medicinal use	Count of Plant species
		Analgesic	Rununculus muricatus L.	4			Antidiabetic	16
		Anemia	Rubus fruitcosus L.	28			Carminative	12
			Fragaria nubicola (Hook.f.) Lindl. ex Lacaita	18			Laxative	11
		Anthelmintic	Seriphidium kurramensis (Qazilb.) Y. R. Sling	30			Antiseptic	11
			Tulipa clusiana DC	21			Cough	10
			Teucrium stocksianum Boiss.	13			Hepatitis	9
			Chenopodium ambrosoides L.	9			Antidiarrhoeal	7
		Antiasthmatic	Ephedra gerardiana Wall. Ex. Stapf.	25			Antiulcergenic	7
		Anticancer	Artemsia scoparia Waldst. & Kit	22			Wound healing	5
			Caralluma tuberculata N. E. Brown	3			Antipyretic	5
		Anti-dandruff	Melia azedarach L.	17			Blood purifier	5
		Antidiabetic	Caralluma tuberculata N. E. Brown	97			Appetizer	5
			Momordica charantia L.	67			Colic pain	4
			Marrubium vulgare L.	43			Anti-inflammatory	4
			Artemsia scoparia Waldst. & Kit	41			Anthelmintic	4
			Melia azedarach L.	28			Chest problems	4
			Salvia reflexia Hormn	27			Blood pressure	4
			Citrullus colocynthes	23			Nutritional	3
			Tanacetum artemisioides L.	21			Antimalarial	3
			Quercus baloot Griff	18			Refrigerant	3
			Olea ferruginea (Wall. Ex G. Don) Cif.	18			Joint pain	3
			Cichorium intybus L.	17			Stomach pain	3
			Artemisia absanthium L.	13			Dysentery	3
			Hordeum vulgare L.	11			Obesity	2
			Teucrium stocksianum Boiss.	9			Skin problems	2
			Withania coagulans (Stocks) Dunal in DC.	9			Antidiuretic	2
			Abies pindrow Royle ex D. Don	5			Anticancer	2
		Antidiarrhoeal	Punica granatum L.	29			Kidneys problems	2
			Magnifera indica L.	13			Eye disorders	2
			Daphne mucronata Royle	7			Pimples treatment	2
			Equisetum arvense L.	7			Hairs fall	2
			Mentha longifolia (L.) Huds.	7			Sedative	2
			Mentha viridis L.	4			Anemia	2
			Solanum nigrum L.	3			Aphrodisiac	2
		Antidiuretic	Solanum nigrum L.	6			Stomachic	2
			Teucrium stocksianum Boiss.	2			Tonic	2
		Anti-inflammatory	Daphne mucronata Royle	42			Flu	1
			Allium cepa L.	37			Ear problems	1
			Urtica dioica L.	17			Dyspnea	1
			Fagonia cretica L.	7			Constipation	1
		Antimalarial	Artemisia absanthium L.	93			Anti-dandruff	1
			Seriphidium kurramensis (Qazilb.) Y. R. Sling	54			Emollient	1
			Cichorium intybus L.	26			Analgesic	1
		Antipyretic	Artemisia absanthium L.	32			Cardio tonic	1
			Seriphidium kurramensis (Qazilb.) Y. R. Sling	15			Spines removal	1
			Cichorium intybus L.	11			Antiasthmatic	1
			Teucrium stocksianum Boiss.	6			Tooth decay	1
			Fumaria indica (Hausskn.) Pugsley	4			Expectorant	1
		Antiseptic	Calotropis procera (Willd) R.Brown	17			Hypolipidemic	1
			Equisetum arvense L.	17			Urologic problems	1
			Verbascum thapsus L.	15			Itching	1
			Berberis lycium Royle	14			Brain tonic	1
			Pinus wallichiana A.B. Jackson	13			Dyspepsia	1
			Rumex dentatus L.	8
			Elaeagnus angustifolia L.	7
			Allium sativum L.	5
			Onosma hispida Wall. ex G. Don	5
			Tanacetum artemisioides L.	4
			Allium cepa L.	2
		Antiulcergenic	Malva neglecta Wallr.	37
			Rumex dentatus L.	17
			Withania coagulans (Stocks) Dunal in DC.	14
			Fumaria indica (Hausskn.) Pugsley	13
			Punica granatum L.	9
			Quercus baloot Griff	8
			Berberis lycium Royle	8
		Aphrodisiac	Polygonatum verticillatum L.	28
			Valeriana jatamansi Jones	24
		Appetizer	Ziziphora tenious L.	16
			Thymus linearis L.	15
			Mentha longifolia (L.) Huds.	12
			Mentha viridis L.	9
			Lepidium virginicum L.	5
		Blood pressure	Allium sativum L.	23
			Cratagus oxycantha L.	14
			Raphanus sativus L.	8
			Artemisia absanthium L.	5
		Blood purifier	Fumaria indica (Hausskn.) Pugsley	44
			Fagonia cretica L.	31
			Amaranthus viridis L.	6
			Pinus wallichiana A.B. Jackson	5
			Caralluma tuberculata N. E. Brown	5
		Brain tonic	Juglans regia L.	27
		Cardio tonic	Rheum speciforme Royle.	13
		Carminative	Mentha viridis L.	59
			Cassia fistula L.	58
			Thymus linearis L.	53
			Mentha longifolia (L.) Huds.	45
			Coriander sativum L.	35
			Foeniculum vulgare Miller.	32
			Rosa webbiana Wall ex. Royle	23
			Ficus carica L.	19
			Malva neglecta Wallr.	17
			Ziziphora tenious L.	12
			Citrullus colocynthes	11
			Cotoneaster microphyllus Wall. Ex Lindl.	8
		Chest problems	Berberis lycium Royle	37
			Vincetoxicum cardiostephanum (Rech.f) Rech.f.	19
			Viola canescens Wall ex Roxb	14
			Diospyros lotus L.	6
		Colic pain	Foeniculum vulgare Miller.	72
			Cassia fistula L.	27
			Elaeagnus angustifolia L.	5
			Cucurbita maxima Duch. ex Lam	5
		Constipation	Withania coagulans (Stocks) Dunal in DC.	50
		Cough	Thymus linearis L.	47
			Zingeber officinale L.	46
			Morus nigra L.	44
			Viola canescens Wall ex Roxb	25
			Papaver somineferium L.	21
			Diospyros lotus L.	19
			Berberis lycium Royle	17
			Solanum surratense Burm. f.	14
			Punica granatum L.	12
			Tanacetum artemisioides L.	7
		Dysentery	Punica granatum L.	17
			Magnifera indica L.	15
			Juglans regia L.	13
		Dyspepsia	Malva neglecta Wallr.	5
		Dyspnea	Cratagus oxycantha L.	9
		Ear problems	Verbascum thapsus L.	3
		Emollient	Fumaria indica (Hausskn.) Pugsley	7
		Expectorant	Rosa moschata J. Herm.	16
		Eye disorders	Coriander sativum L.	7
			Punica granatum L.	3
		Flu	Sambucus nigra L.	17
		Hairs fall	Melia azedarach L.	14
			Eruica sativa Mill.	14
		Hepatitis	Cichorium intybus L.	38
			Taraxicum officinale L.	36
			Cotoneaster microphyllus Wall. Ex Lindl.	35
			Raphanus sativus L.	23
			Prunus jacquemontii Hook.	18
			Sonchus asper (L.) Hill	15
			Artemsia scoparia Waldst. & Kit	11
			Tanacetum artemisioides L.	9
			Solanum nigrum L.	7
		Hypolipidemic	Coriander sativum L.	16
		Itching	Fumaria indica (Hausskn.) Pugsley	9
		Joint pain	Olea ferruginea (Wall. Ex G. Don) Cif.	31
			Urtica dioica L.	15
			Bergenia ciliate (Haw)	6
		Kidneys problems	Oxalis corniculata L.	5
			Equisetum arvense L.	3
		Laxative	Nannorrhops retchiana (Griff) Aitchison, J.L.	35
			Portulaca oleracea L.	31
			Amaranthus viridis L.	31
			Morus alba L.	28
			Rosa moschata J. Herm.	28
			Plantago lanceolata L.	27
			Morus nigra L.	26
			Robinia pseudo-acacia L.	15
			Chenopodium album L.	11
			Cucurbita maxima Duch. ex Lam	10
			Plantago major L.	7
		Nutritional	Morchella esculenta Fr.	41
			Robinia pseudo-acacia L.	10
			Eruica sativa Mill.	5
		Obesity	Peganum harmala L.	19
			Zea mays L.	8
		Pimples treatment	Platanus orientalis L.	13
			Marrubium vulgare L.	12
		Refrigerant	Cannabis sativa L.	52
			Fagonia cretica L.	17
			Citrullus colocynthes	14
		Sedative	Papaver somineferium L.	37
			Cannabis sativa L.	32
		Skin problems	Adiantum capillus veneris L.	19
			Xanthium strumarium L.	10
		Spines removal	Allium cepa L.	52
		Stomach pain	Withania coagulans (Stocks) Dunal in DC.	103
			Cassia fistula L.	34
			Bergenia ciliate (Haw)	13
		Stomachic	Caralluma tuberculata N. E. Brown	25
			Ephedra gerardiana Wall. Ex. Stapf.	15
		Tonic	Taraxicum officinale L.	15
			Asparagus adscendens Roxb.	7
		Tooth decay	Juglans regia L.	53
		Urologic problems	Artemisia absanthium L.	2
		Wound healing	Calotropis procera (Willd) R.Brown	65
			Plantago major L.	32
			Curcuma longa L.	26
			Aloe vera (L.) Burm. f.	24
			Onosma hispida Wall. ex G. Don	13

## Sheet: Main tables
	Plant species	Family	Local name	Part used	Medicinal use	Use reports		Plant species	UV	FC		Family	FUV
	Abies pindrow Royle ex D. Don	Pinaceae	Bejoor	Seeds	Antidiabetic	5		Abies pindrow Royle ex D. Don	0.0462963	0.0462963		Adiantaceae	0.175926
	Adiantum capillus veneris L.	Adiantaceae	Lailazalfi	Leaves	Skin problems	19		Adiantum capillus veneris L.	0.175926	0.175926		Aizoaceae	0.287037
	Allium cepa L.	Liliaceae	Pyaz	Bulb	Anti-inflammatory	37		Allium cepa L.	0.842593	0.481481		Amaranthaceae	0.342593
					Antiseptic	2		Allium sativum L.	0.259259	0.222222		Anacardiaceae	0.259259
					Spines removal	52		Aloe vera (L.) Burm. f.	0.222222	0.222222		Apiaceae	0.75
	Allium sativum L.	Liliaceae	Veeza, Woga	Bulbil	Antiseptic	5		Amaranthus viridis L.	0.342593	0.287037		Arecaceae	0.324074
					Blood pressure	23		Artemisia absanthium L.	1.34259	0.861111		Asclepiadaceae	0.712963
	Aloe vera (L.) Burm. f.	Asphodelaceae	Zargoya	Leaves	Wound healing	24		Artemsia scoparia Waldst. & Kit	0.685185	0.388889		Asparagaceae	0.0648148
	Amaranthus viridis L.	Amaranthaceae	Ranzaka	Leaves	Laxative	31		Asparagus adscendens Roxb.	0.0648148	0.0648148		Asphodelaceae	0.222222
					Blood purifier	6		Berberis lycium Royle	0.703704	0.342593		Asteraceae	0.609954
	Artemisia absanthium L.	Asteraceae	Mastyara	Leaves	Antidiabetic	13		Bergenia ciliate (Haw)	0.175926	0.12037		Berberidaceae	0.703704
					Antimalarial	93		Calotropis procera (Willd) R.Brown	0.759259	0.601852		Boraginaceae	0.166667
					Antipyretic	32		Cannabis sativa L.	0.777778	0.5		Brassicaceae	0.169753
					Blood pressure	5		Caralluma tuberculata N. E. Brown	1.2037	0.898148		Cannabinaceae	0.777778
					Urologic problems	2		Cassia fistula L.	1.10185	0.564815		Chenopodiaceae	0.0925926
	Artemsia scoparia Waldst. & Kit	Asteraceae	Doorang	Branches	Anticancer	22		Chenopodium album L.	0.101852	0.101852		Cucurbitaceae	0.401235
					Antidiabetic	41		Chenopodium ambrosoides L.	0.0833333	0.0833333		Ebenaceae	0.231481
					Hepatitis	11		Cichorium intybus L.	0.851852	0.37037		Elaeagnaceae	0.111111
	Asparagus adscendens Roxb.	Asparagaceae	Asparages	Aerial parts	Tonic	7		Citrullus colocynthes	0.444444	0.231481		Ephedraceae	0.37037
	Berberis lycium Royle	Berberidaceae	Sur sherazghy/ Zairlargay	Bark	Antiseptic	14		Coriander sativum L.	0.537037	0.342593		Equisetaceae	0.25
					Antiulcergenic	8		Cotoneaster microphyllus Wall. Ex Lindl.	0.398148	0.324074		Fabaceae	0.666667
					Chest problems	37		Cratagus oxycantha L.	0.212963	0.138889		Fagaceae	0.240741
					Cough	17		Cucurbita maxima Duch. ex Lam	0.138889	0.101852		Fumariaceae	0.712963
	Bergenia ciliate (Haw)	Saxifragaceae	Qamar Gul	Aerial parts	Stomach pain	13		Curcuma longa L.	0.240741	0.240741		Juglandaceae	0.861111
					Joint pain	6		Daphne mucronata Royle	0.453704	0.388889		Lamiaceae	0.517196
	Calotropis procera (Willd) R.Brown	Asclepiadaceae	Sahra shodeky	Latex, Leaves	Antiseptic	17		Diospyros lotus L.	0.231481	0.185185		Liliaceae	0.432099
					Wound healing	65		Elaeagnus angustifolia L.	0.111111	0.0740741		Malvaceae	0.546296
	Cannabis sativa L.	Cannabinaceae	Bangoo boti	Flowers, Leaves	Sedative	32		Ephedra gerardiana Wall. Ex. Stapf.	0.37037	0.240741		Meliaceae	0.546296
					Refrigerant	52		Equisetum arvense L.	0.25	0.175926		Moraceae	0.361111
	Caralluma tuberculata N. E. Brown	Asclepiadaceae	Pamenny/ Pawanky	Aerial parts	Antidiabetic	97		Eruica sativa Mill.	0.175926	0.138889		Morchellaceae	0.37963
					Anticancer	3		Fagonia cretica L.	0.509259	0.296296		Oleaceae	0.453704
					Blood purifier	5		Ficus carica L.	0.175926	0.175926		Oxalidaceae	0.0462963
					Stomachic	25		Foeniculum vulgare Miller.	0.962963	0.675926		Papaveraceae	0.537037
	Cassia fistula L.	Fabaceae	Toor largy	Fruit	Stomach pain	34		Fragaria nubicola (Hook.f.) Lindl. ex Lacaita	0.166667	0.166667		Pinaceae	0.106481
					Carminative	58		Fumaria indica (Hausskn.) Pugsley	0.712963	0.407407		Plantaginaceae	0.305556
					Colic pain	27		Hordeum vulgare L.	0.101852	0.101852		Platanaceae	0.12037
	Chenopodium album L.	Chenopodiaceae	Sarmy	Leaves	Laxative	11		Juglans regia L.	0.861111	0.490741		Poaceae	0.087963
	Chenopodium ambrosoides L.	Chenopodiaceae	Boi Sarmy	Leaves	Anthelmintic	9		Lepidium virginicum L.	0.0462963	0.0462963		Polygonaceae	0.203704
	Cichorium intybus L.	Asteraceae	Shin gulay	Whole plant	Antipyretic	11		Magnifera indica L.	0.259259	0.166667		Punicaceae	0.648148
					Antidiabetic	17		Malva neglecta Wallr.	0.546296	0.37037		Ranunculaceae	0.037037
					Antimalarial	26		Marrubium vulgare L.	0.509259	0.398148		Rosacae	0.25
					Hepatitis	38		Melia azedarach L.	0.546296	0.268519		Rosaceae	0.274691
	Citrullus colocynthes	Cucurbitaceae	Perpendu	Fruit	Antidiabetic	23		Mentha longifolia (L.) Huds.	0.592593	0.425926		Sambucaceae	0.157407
					Carminative	11		Mentha viridis L.	0.666667	0.546296		Saxifragaceae	0.175926
					Refrigerant	14		Momordica charantia L.	0.62037	0.62037		Scruphulariaceae	0.166667
	Coriander sativum L.	Apiaceae	Danya	Aerial parts	Carminative	35		Morchella esculenta Fr.	0.37963	0.37963		Solanaceae	0.635802
					Eye disorders	7		Morus alba L.	0.259259	0.259259		Thymelaeaceae	0.453704
					Hypolipidemic	16		Morus nigra L.	0.648148	0.407407		Urticaceae	0.296296
	Cotoneaster microphyllus Wall. Ex Lindl.	Rosaceae	Mamany	Fruit, Root	Carminative	8		Nannorrhops retchiana (Griff) Aitchison, J.L.	0.324074	0.324074		Valerianaceae	0.222222
					Hepatitis	35		Olea ferruginea (Wall. Ex G. Don) Cif.	0.453704	0.314815		Violaceae	0.361111
	Cratagus oxycantha L.	Rosaceae	Ghunza	Fruit	Blood pressure	14		Onosma hispida Wall. ex G. Don	0.166667	0.12037		Zingiberaceae	0.333333
					Dyspnea	9		Oxalis corniculata L.	0.0462963	0.0462963		Zygophyllaceae	0.342593
	Cucurbita maxima Duch. ex Lam	Cucurbitaceae	Kado	Fruit	Laxative	10		Papaver somineferium L.	0.537037	0.361111
					Colic pain	5		Peganum harmala L.	0.175926	0.175926
	Curcuma longa L.	Zingiberaceae	Korkaman, Hildi	Rhizome	Wound healing	26		Pinus wallichiana A.B. Jackson	0.166667	0.12963
	Daphne mucronata Royle	Thymelaeaceae	Laghoony	Branches, Leaves	Anti-inflammatory	42		Plantago lanceolata L.	0.25	0.25
					Antidiarrhoeal	7		Plantago major L.	0.361111	0.305556
	Diospyros lotus L.	Ebenaceae	Amlook	Fruit	Cough	19		Platanus orientalis L.	0.12037	0.12037
					Chest problems	6		Polygonatum verticillatum L.	0.259259	0.259259
	Elaeagnus angustifolia L.	Elaeagnaceae	Shangaly	Fruit, Leaves	Antiseptic	7		Portulaca oleracea L.	0.287037	0.287037
					Colic pain	5		Prunus jacquemontii Hook.	0.166667	0.166667
	Ephedra gerardiana Wall. Ex. Stapf.	Ephedraceae	Mawa	Whole plant	Antiasthmatic	25		Punica granatum L.	0.648148	0.287037
					Stomachic	15		Quercus baloot Griff	0.240741	0.185185
	Equisetum arvense L.	Equisetaceae	Bandokay	Aerial parts	Antiseptic	17		Raphanus sativus L.	0.287037	0.222222
					Antidiarrhoeal	7		Rheum speciforme Royle.	0.12037	0.12037
					Kidneys problems	3		Robinia pseudo-acacia L.	0.231481	0.157407
	Eruica sativa Mill.	Brassicaceae	Sarsham	Leaves, Seed oil	Hairs fall	14		Rosa moschata J. Herm.	0.407407	0.296296
					Nutritional	5		Rosa webbiana Wall ex. Royle	0.212963	0.212963
	Fagonia cretica L.	Zygophyllaceae	Azghay	Aerial parts	Refrigerant	17		Rubus fruitcosus L.	0.259259	0.259259
					Anti-inflammatory	7		Rumex dentatus L.	0.231481	0.166667
					Blood purifier	31		Rununculus muricatus L.	0.037037	0.037037
	Ficus carica L.	Moraceae	Togh/ anzer	Fruit	Carminative	19		Salvia reflexia Hormn	0.25	0.25
	Foeniculum vulgare Miller.	Apiaceae	Koglany? Khoglany	Fruit, Leaves	Colic pain	72		Sambucus nigra L.	0.157407	0.157407
					Carminative	32		Seriphidium kurramensis (Qazilb.) Y. R. Sling	0.916667	0.509259
	Fragaria nubicola (Hook.f.) Lindl. ex Lacaita	Rosacae	Manzakhka	Fruit	Anemia	18		Solanum nigrum L.	0.148148	0.101852
	Fumaria indica (Hausskn.) Pugsley	Fumariaceae	Chamtara/ chaptara	Aerial parts	Antiulcergenic	13		Solanum surratense Burm. f.	0.12963	0.12963
					Antipyretic	4		Sonchus asper (L.) Hill	0.138889	0.138889
					Blood purifier	44		Tanacetum artemisioides L.	0.37963	0.203704
					Emollient	7		Taraxicum officinale L.	0.472222	0.342593
					Itching	9		Teucrium stocksianum Boiss.	0.277778	0.138889
	Hordeum vulgare L.	Poaceae	Urbashy	Grains	Antidiabetic	11		Thymus linearis L.	1.06481	0.555556
	Juglans regia L.	Juglandaceae	Waghaz	Fruit, Leaves	Tooth decay	53		Tulipa clusiana DC	0.194444	0.194444
					Brain tonic	27		Urtica dioica L.	0.296296	0.194444
					Dysentery	13		Valeriana jatamansi Jones	0.222222	0.222222
	Lepidium virginicum L.	Brassicaceae	Gharateraba	Leaves	Appetizer	5		Verbascum thapsus L.	0.166667	0.138889
	Magnifera indica L.	Anacardiaceae	Aam	Seeds	Antidiarrhoeal	13		Vincetoxicum cardiostephanum (Rech.f) Rech.f.	0.175926	0.175926
					Dysentery	15		Viola canescens Wall ex Roxb	0.361111	0.259259
	Malva neglecta Wallr.	Malvaceae	Tekalay	Leaves, Root	Dyspepsia	5		Withania coagulans (Stocks) Dunal in DC.	1.62963	0.962963
					Antiulcergenic	37		Xanthium strumarium L.	0.0925926	0.0925926
					Carminative	17		Zea mays L.	0.0740741	0.0740741
	Marrubium vulgare L.	Lamiaceae	Dorshol/Butaka	Aerial parts	Antidiabetic	43		Zingeber officinale L.	0.425926	0.425926
					Pimples treatment	12		Ziziphora tenious L.	0.259259	0.175926
	Melia azedarach L.	Meliaceae	Daraka	Leaves	Anti-dandruff	17
					Antidiabetic	28
					Hairs fall	14
	Mentha longifolia (L.) Huds.	Lamiaceae	Jangali wilany	Aerial parts	Carminative	45
					Antidiarrhoeal	7
					Appetizer	12
	Mentha viridis L.	Lamiaceae	Podina	Aerial parts	Carminative	59
					Antidiarrhoeal	4
					Appetizer	9
	Momordica charantia L.	Cucurbitaceae	Karela	Fruit	Antidiabetic	67
	Morchella esculenta Fr.	Morchellaceae	Kerkachu	Aerial parts	Nutritional	41
	Morus alba L.	Moraceae	Spin toot	Fruit	Laxative	28
	Morus nigra L.	Moraceae	Toor toot	Fruit	Laxative	26
					Cough	44
	Nannorrhops retchiana (Griff) Aitchison, J.L.	Arecaceae	Mazaray	Fruit	Laxative	35
	Olea ferruginea (Wall. Ex G. Don) Cif.	Oleaceae	Hamna	Leaves	Joint pain	31
					Antidiabetic	18
	Onosma hispida Wall. ex G. Don	Boraginaceae	Bezokhwnaiy	Aerial parts	Wound healing	13
					Antiseptic	5
	Oxalis corniculata L.	Oxalidaceae	Bibishawtala	Aerial parts	Kidneys problems	5
	Papaver somineferium L.	Papaveraceae	Dooda	Fruit	Cough	21
					Sedative	37
	Peganum harmala L.	Zygophyllaceae	Spinaly	Seeds	Obesity	19
	Pinus wallichiana A.B. Jackson	Pinaceae	Nekhter	Root, Resin	Antiseptic	13
					Blood purifier	5
	Plantago lanceolata L.	Plantaginaceae	Ghazaki/Palisepary	Whole plant	Laxative	27
	Plantago major L.	Plantaginaceae	Chanchapan/Ghuyezaba	Whole plant	Wound healing	32
					Laxative	7
	Platanus orientalis L.	Platanaceae	Chenoor	Bark	Pimples treatment	13
	Polygonatum verticillatum L.	Polygonaceae	Nooryalam	Rhizome	Aphrodisiac	28
	Portulaca oleracea L.	Aizoaceae	Warkhuray	Aerial parts	Laxative	31
	Prunus jacquemontii Hook.	Rosacae	Arghanja	Fruit	Hepatitis	18
	Punica granatum L.	Punicaceae	Wangar/ Anar	Fruit	Cough	12
					Antidiarrhoeal	29
					Antiulcergenic	9
					Dysentery	17
					Eye disorders	3
	Quercus baloot Griff	Fagaceae	Sayreye	Fruit	Antidiabetic	18
					Antiulcergenic	8
	Raphanus sativus L.	Brassicaceae	Jangli moli	Root	Blood pressure	8
					Hepatitis	23
	Rheum speciforme Royle.	Polygonaceae	Pakhey	Petioles	Cardio tonic	13
	Robinia pseudo-acacia L.	Fabaceae	Chanbele	Infloresecence	Laxative	15
					Nutritional	10
	Rosa moschata J. Herm.	Rosacae	Gengli Gulab	Petals	Laxative	28
					Expectorant	16
	Rosa webbiana Wall ex. Royle	Rosaceae	Jangali gulab	Fruit, Seeds	Carminative	23
	Rubus fruitcosus L.	Rosacae	Ghary Manzakhka	Fruit	Anemia	28
	Rumex dentatus L.	Polygonaceae	Zamda	Root	Antiseptic	8
					Antiulcergenic	17
	Rununculus muricatus L.	Ranunculaceae	Zergulak	Leaves	Analgesic	4
	Salvia reflexia Hormn	Lamiaceae	Sugar boti	Aerial parts	Antidiabetic	27
	Sambucus nigra L.	Sambucaceae	Lantus	Fruit	Flu	17
	Seriphidium kurramensis (Qazilb.) Y. R. Sling	Asteraceae	Tarkha	Aerial parts	Antipyretic	15
					Anthelmintic	30
					Antimalarial	54
	Solanum nigrum L.	Solanaceae	Bartang/Kharsobay	Fruit, Leaves	Antidiarrhoeal	3
					Antidiuretic	6
					Hepatitis	7
	Solanum surratense Burm. f.	Solanaceae	Marghony	Fruit	Cough	14
	Sonchus asper (L.) Hill	Asteraceae	Tareza	Leaves, Root	Hepatitis	15
	Tanacetum artemisioides L.	Asteraceae	Zawil	Aerial parts	Antidiabetic	21
					Antiseptic	4
					Cough	7
					Hepatitis	9
	Taraxicum officinale L.	Asteraceae	Chechopaska	Aerial parts	Tonic	15
					Hepatitis	36
	Teucrium stocksianum Boiss.	Lamiaceae	Harboty/Gulbahar	Aerial parts	Anthelmintic	13
					Antidiabetic	9
					Antidiuretic	2
					Antipyretic	6
	Thymus linearis L.	Lamiaceae	Paney/Mawory	Aerial parts	Cough	47
					Appetizer	15
					Carminative	53
	Tulipa clusiana DC	Liliaceae	Spergha	Rhizome	Anthelmintic	21
	Urtica dioica L.	Urticaceae	Sezonky	Aerial parts	Anti-inflammatory	17
					Joint pain	15
	Valeriana jatamansi Jones	Valerianaceae	Mehkek	Root	Aphrodisiac	24
	Verbascum thapsus L.	Scruphulariaceae	Kharghogy	Leaves	Antiseptic	15
					Ear problems	3
	Vincetoxicum cardiostephanum (Rech.f) Rech.f.	Asclepiadaceae	Kamyaboti	Whole plant	Chest problems	19
	Viola canescens Wall ex Roxb	Violaceae	Benefsha	Leaves, Rhizome	Chest problems	14
					Cough	25
	Withania coagulans (Stocks) Dunal in DC.	Solanaceae	hapyanaga/ Shapynga	Fruit	Stomach pain	103
					Antidiabetic	9
					Antiulcergenic	14
					Constipation	50
	Xanthium strumarium L.	Asteraceae	Azghy	Fruit	Skin problems	10
	Zea mays L.	Poaceae	Jawar	Grains	Obesity	8
	Zingeber officinale L.	Zingiberaceae	Adrek	Rhizome	Cough	46
	Ziziphora tenious L.	Lamiaceae	Sahrawaleny	Leaves	Appetizer	16
					Carminative	12
